# Supplementary material for: Predictive Factors for Pressure Ulcers in an Older Adult Population Hospitalized for Hip Fractures: A Prognostic Cohort Study
Source: PLoS One. 2017 Jan 9;12(1):e0169909. doi: 10.1371/journal.pone.0169909 (PMC5222344; doi:10.1371/journal.pone.0169909)
Supplement: S1 Dataset — (XLS) [file pone.0169909.s002.xls]

## Sheet: 25_8_15 PULITA
H	N_Prog	eta	Costituzione	Materasso_PS	Provenienza	NRS_PS_SI	NRS_PS_Val	ADL	orePS	Sesso	Altre_fratt	Trans_altri_osp	ORTOGER	Tipo_fratt	INT_COMB	ATTESA_FRAT_PS	ATTESA_PS_INT	ATTESA_FRAT_INT	Durata_interv	Traf_TI	FKT_SI	deltaFKT	Giornata_seduto	Cortisonica	Rimoz_drenag	MED_RIPOS_POST	MED_RIPOS_PREOP	DIS_SI	%disSI	%dis_trat	pannolone_si	%pannol	Catetere_si	%catetere	mat_norm_Sempre	mat schiuma_Sempre	motore_comples	cg_presente	% cg parziale	%contenzione	Contenzione_SI	Libero_sempre	%libero	%giorni_valva_perm	%giorni_valva_tratti	%valve_comuni	scarico_tallone_si	%scarico_tallone	LdP_si
2	58	69	2	2	1	1	10	0	0.5	0	0	0	0	2	3	21	54	75	125	0	0			0	2	1.5	0.5	1	0	75	1	25	1	25	1	0	0	1	75	100	1	0	0	0	1	100	1	100	0
2	221	90	2	2	1	1	4	0	0.516667	0	0	0	0	1	3	4	47	51	40	0	1	1	1	0	2	5.33333	4	1	0	35.7143	1	7.14286	1	7.14286	1	0	0	1	100	100	1	1	100	0	0	0	1	100	0
2	236	75	2	2	1	1	5	0	0.583333	0	1	0	0	1		4				0	0			0				0	0	0	1	10	1	10	1	0	0	1	40	20	1	0	25	75	0	75	1	40	0
2	286	100	1	3	1	1	5	6	0.583333	0	0	0	0	2	3	10	24	34	84	0	0			0	2	3.33333	2	1	14.2857	85.7143	1	14.2857	1	14.2857	0	0	1	1	57.1429	100	1	0	83.3333	16.6667	0	16.6667	1	100	0
2	154	76	2	3	1	1	5	0	0.6	0	0	0	1	2	1	13	46	59	90	0	1	1	1	0	2	6	2.5	1	10	0	0	0	1	10	1	0	0	1	100	10	1	1	100	0	0	0	1	100	0
2	215	79	2	2	1	1	7	0	0.616667	0	0	0	0	2	1	23	47	70	75	0	1	1	1	0	2	6.5	4	1	0	50	1	16.6667	1	16.6667	0	0	1	1	100	100	1	0	66.6667	0	0.333333	33.3333	1	100	0
2	92	91	2	3	1			1	0.616667	0	1	0	1	1		2				0	0			0				1	0	100	0	0	1	100	1	0	0	1	100	0	0	0	0	0	1	100	1	100	1
2	161	88	1	3	1	1	5	0	0.666667	0	1	0	0	1	1		32	23	45	0	1	1	1	0	2	4.4	4	1	16.6667	50	1	16.6667	1	16.6667	0	0	1	1	100	50	1	1	100	0	0	0	1	100	1
2	266	75	2	3	1			0	0.666667	0	0	0	0	2	3	29	17	46	33	0	1	1	3	0	2	4.85714	2	0	0	0	1	12.5	1	12.5	1	0	0	1	87.5	37.5	1	0	87.5	0	0.125	12.5	1	100	0
2	114	82	2	2	1	1	4	0	0.683333	0	0	0	1	1	3	99	70	169	40	0	1	1	1	0	2	6.33333	4	0	0	0	1	16.6667	1	16.6667	1	0	0	1	33.3333	66.6667	1	0	83.3333	0	0.166667	16.6667	1	100	0
2	172	75	2	3	1	1	5	0	0.683333	0	0	0	0	1	3	6	19	25	35	0	1	2	2	0	2	6.33333	2	0	0	0	1	14.2857	0	0	1	0	0	1	14.2857	100	1	1	100	0	0	0	1	100	0
2	83	92			2				0.683333	0	0	1	0	2	1	5	7	12	49	0	1	1	1	0	2	3.5	3	0	0	0	1	25	1	25	1	0	0	1	0	100	1	0	50	0	0.5	50	1	100	0
2	269	90	2	3	1	1	8	2	0.7	0	0	0	0	1	1	47	19	66	45	0	1	2	2	0	2	5.88235	2	1	0	11.1111	1	5.55556	1	5.55556	0	0	1	1	94.4444	100	1	0	94.4444	5.55556	0	5.55556	1	100	0
2	152	98	2	2	1	1	5	5	0.7	0	0	0	0	1	1	9	37	46	60	0	1	1	1	0	2	5.88889	4.66667	1	18.1818	45.4545	1	9.09091	1	9.09091	1	0	0	1	72.7273	72.7273	1	1	100	0	0	0	1	100	0
2	34	78	2	2	1	1	5	0	0.75	0	0	0	1	1		4				0.0833333	0			0				1	0	100	1	50	0	0	1	0	0	1	50	100	1	0	0	50	0.5	100	1	100	0
2	51	76	2	3	1	1	5	0	0.75	0	0	1	0	1	1	17	44	61	85	0	1	3	2	0	2	5	3	0	0	0	1	12.5	1	12.5	1	0	0	1	87.5	87.5	1	0	50	12.5	0.375	50	1	100	0
2	293	93	2	3	1	1	8	0	0.75	0	0	0	0	1	3	2	23	25	40	0	1	1	1	0	2	6.76923	1	1	0	28.5714	1	7.14286	1	7.14286	1	0	0	1	35.7143	92.8571	1	0	78.5714	0	0.214286	21.4286	1	100	0
2	76	88	2	2	1	1	5	6	0.75	0	0	0	0	1	1	16	50	66	45	0	1	2		0	2		3.5	1	100	0	1	50	1	50	1	0	0	0	0	100	1	1	100	0	0	0	1	100	1
2	48	88	1	2	1	1	4	2	0.783333	0	0	0	0	1	3	26	46	72	35	0	1	2		0	2	5.5	2	1	100	0	1	25	1	25	1	0	0	1	75	0	0	0	66.6667	33.3333	0	33.3333	1	100	1
2	162	89	2	2	1	1	5	0	0.833333	0	1	0	0	2	3	1	47	48	30	0	1	1	1	0	2	4	3	1	18.1818	63.6364	1	9.09091	1	9.09091	1	0	0	1	81.8182	90.9091	1	0	63.6364	18.1818	0.181818	36.3636	1	100	0
2	67	74	2	2	1			0	0.833333	0	0	0	0	1	1	41	124	165	145	0	1	3	3	0	2	4.92308	2.8	1	0	5.55556	1	5.55556	1	5.55556	0	0	1	1	38.8889	83.3333	1	0	58.8235	23.5294	0.176471	41.1765	1	100	0
2	70	78	1	2	1			4	0.833333	0	0	0	0	1	1	4	77	81	50	0	1	1	1	0	2	6.58333	5.33333	0	0	0	1	6.25	1	6.25	1	0	0	1	56.25	68.75	1	0	66.6667	0	0.333333	33.3333	1	93.75	0
2	277	80	2	2	1	1	4	0	0.9	0	0	0	0	2	1	10	23	33	60	0	1	2	2	1	2	5	2	1	7.69231	0	1	7.69231	1	7.69231	1	0	0	1	61.5385	61.5385	1	0	61.5385	0	0.384615	38.4615	1	100	0
2	282	99	1	3	2	1	6	7	0.9	0	0	0	0	2	3		21		55	0	1	2	2	0	2	5.66667	2	1	71.4286	28.5714	1	14.2857	1	14.2857	0	0	1	1	85.7143	100	1	1	100	0	0	0	1	100	0
2	33	86			1				0.916667	0	0	0	0	1	1		6		25	0	1	1	1	0	2	5.4	3	1	10	0	1	10	1	10	1	0	0	1	80	100	1	0	80	20	0	20	1	100	0
2	74	87	2	2	1	1	4	0	0.966667	0	1	0	1	1	1	1	46	47	95	0	1	1	2	0	2	5.66667	4.5	1	0	25	1	12.5	1	12.5	0	0	1	1	25	75	1	0	50	12.5	0.375	50	1	100	1
2	287	91	2	3	1	1	4	0	0.983333	0	0	0	0	1	3	129	26	155	50	0	1	1	1	0	2	4.5	2	0	0	0	1	11.1111	1	11.1111	1	0	0	1	100	66.6667	1	0	55.5556	0	0.444444	44.4444	1	100	0
3	281	77	2	1	1	0	0	0	1	0	0	0	1	1	3	2	63	65	48	0	1	1	1	0	0	5.5	5.5	0	0	0	1	93.3333	1	40	0	0	1	1	0	93.3333	1	0	100	0	0	0	0	93.3333	0
1	409	80.525	2	2	1	0	0	0	1	0	0	1	0	1	1	25	53	78	89	0	1	1	1	0	1	7.5	1.33333	1	0	100	1	85.7143	1	100	1	0	0	1	100	100	1	1	100	0	0	0	1	14.2857	0
3	297	75	2	1	1	0	1	0	1	0	0	0	1	2	3	2	43	45	55	0	1	2	1	0	1	7.08333	3	0	0	0	1	42.8571	1	21.4286	0	0	1	1	0	92.8571	1	0	100	0	0	0	0	92.8571	0
1	403	73.7194	2	2	1	0	1	0	1	0	0	1	0	1	1	10	122	132	52	0	1	3	1	0	1	7.8	0	0	0	0	0	0	0	0	1	0	0	1	100	0	0	0	0	45.4545	0	45.4545	0	0	0
3	92	85	2	2	1	0	1	0	1	0	0	0	1	1	3	17	51	68	59	0	1	1	1	1	0	5	2	1	20	80	1	89.4737	1	89.4737	0	0	1	1	0	89.4737	1	0	100	0	0	0	0	89.4737	0
1	140	67.7028	2	1	1	0	2	0	1	0	0	1	0	2	3	21	16	37	45	0	1	2	2	0	1	8.66667	3	0	0	0	0	0	1	100	0	1	0	1	100	0	0	0	75	25	0	25	1	100	0
3	197	75	2	1	1	0	2	0	1	0	0	0	1	2	3	4	26	30	41	0	1	1	1	0	0	3.44444		0	0	0	1	70	1	70	0	0	1	1	0	50	1	0	100	0	0	0	0	70	0
1	508	88.8972	1	2	1	0	2	0	1	0	0	0	0	2	3	2	20	23	48	0	1	1	3	1	1	3	1.5	0	0	0	0	0	1	100	0	0	1	1	71.4286	14.2857	1	0	0	28.5714	14.2857	42.8571	1	14.2857	0
3	323	76	2	2	1	0	2	0	1	0	0	0	1	2	3	2	51	53	26	0	1	2	1	0	1	5	2	0	0	0	1	33.3333	1	33.3333	0	0	1	1	0	77.7778	1	0	100	0	0	0	0	77.7778	0
1	448	87.2833	2	2	1	0	2	0	1	0	0	1	0	2	3	47	23	70	28	0	1	0	1	0	1	5.28571	1	1	77.7778	22.2222	1	66.6667	1	100	0	0	1	1	100	0	0	0	88.8889	11.1111	0	11.1111	1	100	0
3	152	81	3	2	1	0	2	0	1	0	0	0	1	1		8			0	0	1		1	1	0			1	0	100	1	100	1	16.6667	0	0	1	0	75	91.6667	1	1	100	0	0	0	1	100	0
3	64	83	2	3	1	0	2	0	1	0	0	0	1	2	3	26	29	55	82	0	1	1	1	0	1	6.5	0	0	0	0	1	100	1	35.7143	0	0	1	1	0	100	1	1	100	0	0	0	1	100	0
3	85	86	2	3	1	0	2	0	1	0	0	0	1	2	3	20	50	70	30	0	1	1	1	0	1	4.4	2	0	0	0	1	66.6667	1	25	0	0	1	1	0	66.6667	1	0	100	0	0	0	0	66.6667	0
1	350	82.9417	2	2	2	0	2	0	1	0	0	1	0	1	3	29	25	54	15	0	1	1	1	0	1	6.41667	0	0	0	0	1	7.14286	1	14.2857	0	0	1	1	92.8571	0	0	0	0	14.2857	0	14.2857	0	0	0
1	254	86.4194	1	1	1	0	3	0	1	0	0	1	0	1	1	16	28	44	40	0	1	1	1	0	1	2.8	0	1	0	85.7143	1	14.2857	1	85.7143	0	0	1	1	0	85.7143	1	1	100	0	0	0	1	57.1429	0
3	88	77	2	1	1	0	3	0	1	0	1	0	1	2	3	3	40	43	160	0	1	1	1	1	0	3.625		1	0	100	1	64.7059	1	52.9412	0	0	1	1	0	64.7059	1	0	100	0	0	0	0	64.7059	0
1	84	86.7167	2	1	1	0	3	0	1	0	0	1	0	2	3	17	4	21	89	0	0			0	1	3	0	1	66.6667	33.3333	1	33.3333	1	100	0	0	1	1	0	100	1	0	66.6667	33.3333	0	33.3333	1	66.6667	1
1	229	87.9833	2	1	1	0	3	0	1	0	0	1	0	2	3	25	4	29	33	0	1	1	4	0	1	7.16667	0	0	0	0	0	0	1	100	0	1	0	1	100	100	1	0	85.7143	14.2857	0	14.2857	1	85.7143	0
1	100	80.4417	1	2	1	0	3	0	1	0	0	1	0	2	3	18	26	44	33	0	1	1	1	0	1	5.5	0	1	0	20	1	40	1	70	0	1	0	1	90	0	0	1	100	0	0	0	0	0	0
1	421	70.3889	2	2	1	0	3	0	1	0	0	0	0	1	1	83	24	106	65	0	1	1	1	0	1	6	2	1	0	100	0	0	1	100	0	0	1	1	25	0	0	0	50	50	0	50	1	100	1
1	219	82.0861	2	2	1	0	3	0	1	0	0	1	0	1	1	16	30	46	107	0	1	1	1	0	1	6.75	0	0	0	0	1	40	1	60	1	0	0	1	100	0	0	0	0	20	20	40	0	0	0
1	484	85.2944	2	2	1	0	3	0	1	0	0	1	0	2	3	24	27	52	45	0	0			0		0	0	1	66.6667	33.3333	1	66.6667	1	100	1	0	0	1	33.3333	66.6667	1	0	0	100	0	100	0	0	0
1	240	85.4417	2	2	1	0	3	0	1	0	0	1	0	1	1	19	25	45	82	0	1	1	1	0	2	10.875	3.5	1	50	0	1	60	1	60	1	0	0	1	50	80	1	1	100	0	0	0	1	20	0
1	488	82.2944	3	2	1	0	3	0	1	0	0	1	0	2	3	19	68	87	65	0	1	0	1	0	1	6.2	4.25	1	11.1111	77.7778	1	100	1	100	0	0	1	1	100	100	1	1	100	0	0	0	0	0	0
3	198	85	2	3	1	0	3	0	1	0	0	0	1	2	3	6	42	48	50	0	1	1	1	0	1	6.68421	3	1	77.7778	22.2222	1	90.4762	1	90.4762	0	0	1	0	23.8095	90.4762	1	0	100	0	0	0	0	90.4762	0
3	57	89	2	3	1	0	3	0	1	0	0	0	1	2	3	2	62	64	55	0	1	1	1	0	1	7.21053	5	0	0	0	1	95.4545	1	22.7273	0	0	1	0	77.7778	95.4545	1	0	100	0	0	0	0	95.4545	0
3	312	95	3	3	1	0	3	0	1	0	0	0	1	2	3	3	52	55	52	0	0		0	1			4	1	100	0	1	100	1	100	0	0	1	1	0	100	1	1	100	0	0	0	1	100	1
1	528	94.9889	2	2	2	0	3	0	1	0	1	1	0	2	3		27		60	0	1	1	1	0	1	5	3	1	50	50	1	100	1	100	0	0	1	1	100	100	1	1	100	0	0	0	0	0	0
3	188	72	2	1	1	1	4	0	1	0	0	0	0	1	1		81		56	0	1	13	1	0	1	1.71429	3.66667	1	0	100	1	54.5455	1	45.4545	0	0	1	0	45.4545	54.5455	1	0	100	0	0	0	0	54.5455	1
3	50	89	2	1	1	1	4	0	1	0	0	0	1	1	1	6	88	94	65	0	1	2	2	0	1	6	6.33333	0	0	0	1	69.2308	1	23.0769	0	0	1	0	15.3846	69.2308	1	0	100	0	0	0	0	69.2308	0
3	250	69	3	1	1	1	4	0	1	0	0	0	0	1	1	4	18	22	92	0	0			0	1	3.91667		0	0	0	0	0	1	15.3846	1	0	0	0	61.5385	23.0769	1	0	100	0	0	0	0	61.5385	0
3	169	79	2	2	1	1	4	0	1	0	0	0	1	1	1	15	68	83	84	0	1	2	1	1	2	2.16667	4.5	0	0	0	1	44.4444	1	66.6667	0	0	1	1	0	66.6667	1	0	100	0	0	0	0	66.6667	1
3	81	78	2	1	1	1	5	0	1	0	0	0	1	1	1	8	31	39	122	0	1	1	1	0	1	4.16667		1	60	40	1	76.9231	1	15.3846	0	0	1	1	0	76.9231	1	0	100	0	0	0	0	76.9231	0
1	183	65	2	2	1	1	5	0	1	0	0	1	0	2	3	17	29	46	91	1	1	1	1	0	1	5.22222	2	1	0	100	1	72.7273	1	100	0	0	1	1	0	18.1818	1	0	81.8182	9.09091	9.09091	18.1818	1	81.8182	0
1	223	85.3167	2	2	1	1	5	0	1	0	0	1	0	2	3	13	27	40	27	0	1	1	1	0	1	8.42857	0	0	0	0	0	0	1	88.8889	0	0	1	1	100	77.7778	1	0	77.7778	22.2222	0	22.2222	1	88.8889	0
1	132	85.3833	2	2	1	1	5	0	1	0	0	1	0	2	3	16	45	61	53	0	1	0	3	1	1	6.71429	4.66667	1	70	10	1	10	1	100	0	0	1	1	90	60	1	0	80	20	0	20	1	70	0
1	81	85.7028	2	2	1	1	5	0	1	0	0	1	0	1	1	5	25	30	64	0	1	1	1	0	1	6	1	0	0	0	0	0	1	75	0	1	0	1	100	0	0	0	75	25	0	25	1	100	0
3	227	74	2	3	1	1	5	0	1	0	0	0	0	1	1	4	87	91	69	0	1	1	1	0	1	2.7	4.33333	1	12.5	87.5	1	71.4286	1	78.5714	0	0	1	0	50	78.5714	1	0	100	0	0	0	0	78.5714	0
1	31	78.9528	2	1	1	1	6	0	1	0	0	1	0	1	1	20	25	44	65	0	1	1	1	0	1	8.5	0	0	0	0	0	0	1	100	1	0	0	1	100	0	0	0	0	75	0	75	0	0	1
3	245	82	2	1	1	1	6	0	1	0	0	0	1	2	3	3	47	50	97	0	1	1	1	0	0	2	5	0	0	0	1	36.3636	1	54.5455	0	0	1	1	0	45.4545	1	0	100	0	0	0	0	54.5455	0
1	158	65.3056	1	2	1	1	6	0	1	0	1	1	0	2	3	17	30	47	107	0	1	0		0	1	5.2	0	1	14.2857	42.8571	0	0	1	100	1	0	0	1	100	57.1429	1	0	28.5714	0	42.8571	42.8571	1	28.5714	1
1	250	76.15	2	2	1	1	6	0	1	0	0	1	0	1	1	35	28	62	48	0	1	1	1	0	1	5.66667	0	0	0	0	0	0	1	100	0	0	1	1	100	0	0	0	0	40	20	60	0	0	1
1	59	88.4778	2	2	1	1	6	0	1	0	0	1	0	2	3	5	48	54	50	0	1	1	2	0	2	5.11111	0	0	0	0	0	0	1	100	0	0	1	1	100	25	1	1	100	0	0	0	1	8.33333	0
3	267	89	2	2	1	1	6	0	1	0	0	0	1	2	3	3	76	79	60	0	1	1	1	1	0	5.46667	5.5	1	18.1818	81.8182	1	77.7778	1	83.3333	0	0	1	1	0	83.3333	1	0	100	0	0	0	0	83.3333	0
3	225	91	2	3	1	1	6	0	1	0	0	0	1	1	3	14	50	64	33	0	1	1	1	0	0	2.5	2	1	0	100	1	64.2857	1	28.5714	1	0	0	1	0	57.1429	1	0	100	0	0	0	0	64.2857	0
1	22	89.2639	1	2	1	1	7	0	1	0	0	1	0	2	3	6	16	22	90	0	1	2	3	0	2	8.5	5	0	0	0	1	25	1	100	1	0	0	1	100	0	0	0	75	25	0	25	1	25	1
1	77	84.6583	1	1	1	1	8	0	1	0	0	1	0	1	3	17	55	72	45	0	1	1	1	0	1	5	0	1	100	0	0	0	1	100	0	0	1	1	0	100	1	1	100	0	0	0	0	0	0
1	56	75.2472	2	1	1	1	8	0	1	0	0	1	0	2	1	21	5	25	105	0	1	2	2	0	2	9.16667	8	0	0	0	0	0	1	57.1429	1	0	0	1	85.7143	0	0	1	100	0	0	0	0	0	0
3	243	90	2	1	1	1	8	0	1	0	0	0	0	2	3		79		109	0	1	1	1	0	0	3.25	5.5	0	0	0	1	26.3158	1	5.26316	1	0	0	0	78.9474	78.9474	1	0	100	0	0	0	0	63.1579	0
1	468	79.8056	2	2	1	1	8	0	1	0	0	1	0	1	1	8	95	103	88	0	0			0	1	6	2	1	100	0	1	50	1	100	0	0	1	1	83.3333	0	0	0	50	50	0	50	1	100	1
1	470	87.9528	2	2	1	1	9	0	1	0	0	1	0	1	1	14	22	36	82	0	1	1	4	0	1	4.42857	2	1	22.2222	77.7778	1	33.3333	1	100	0	0	1	1	100	11.1111	1	1	100	0	0	0	1	100	0
2	153	81	2	2	1	1	10	0	1	0	1	0	0	2	3	3	106	97	110	1	1	5		0	2	3	4.5	1	55.5556	22.2222	1	11.1111	1	11.1111	1	0	0	1	77.7778	77.7778	1	0	87.5	0	0.125	12.5	1	88.8889	1
2	111	67	2	3	1	1	10	0	1	0	0	0	0	2	3	1	95	96	65	0	1	2	3	0	2	6	3.33333	0	0	0	1	7.69231	1	7.69231	1	0	0	1	0	100	1	0	92.3077	7.69231	0	7.69231	1	100	0
2	228	84	1	3	1			0	1	0	0	0	0	1	3	114	47	161	54	0	1	1	1	0	2	4.71429	4	0	0	0	1	11.1111	1	11.1111	1	0	0	1	66.6667	77.7778	1	0	77.7778	0	0.222222	22.2222	1	100	0
2	127	88	2	3	1			0	1	0	0	0	0	2	1	1	192	193	35	0	1	1	1	0	2	4.25	3.77778	1	0	75	1	8.33333	1	8.33333	0	0	1	1	100	100	1	0	38.4615	0	0.615385	61.5385	1	100	0
3	296	85	2	2	1	0	1	1	1	0	0	0	1	2	3	2	25	27	31	0	1	3	2	1	0	6.09524		1	35.7143	64.2857	1	100	1	72.7273	0	0	1	1	0	95.4545	1	1	100	0	0	0	1	100	0
3	319	83	2	1	1	0	2	1	1	0	0	0	1	1	3	6	44	50	74	0	1	1	1	1	0	7.44444	3	0	0	0	1	100	1	35	0	0	1	0	35	100	1	1	100	0	0	0	1	100	0
1	137	93.1333	2	1	1	0	3	1	1	0	0	1	0	2	3	6	42	48	42	0	1	1	1	0	1	8.22222	0	1	0	100	1	16.6667	1	100	0	0	1	1	100	100	1	0	83.3333	16.6667	0	16.6667	1	100	0
1	190	86.3806	2	2	1	0	3	1	1	0	0	1	0	2	3	19	4	23	28	0	1	3	3	0	2	8.33333	0	1	75	0	1	50	1	100	0	1	0	1	25	100	1	1	100	0	0	0	1	100	1
3	107	89	2	3	1	0	3	1	1	0	0	0	1	1	1	4	42	46	50	0	1	1	1	0	1	7.96154	5	1	63.1579	36.8421	1	85.7143	1	82.1429	0	0	1	1	0	85.7143	1	0	100	0	0	0	0	85.7143	0
3	269	83	2	2	1	1	6	1	1	0	0	0	1	2	3	2	60	62	51	0	1	2	1	1	0	4.14286	3	1	0	100	1	58.8235	1	23.5294	0	0	1	1	0	70.5882	1	0	100	0	0	0	0	70.5882	0
3	56	82	2	3	1	1	6	1	1	0	0	0	1	2	3	2	44	46	52	0	1	2	1	0	0	8.57143	2	1	42.8571	57.1429	1	93.75	1	31.25	0	0	1	1	0	93.75	1	0	100	0	0	0	0	93.75	0
3	326	92	2	2	1	1	7	1	1	0	0	0	1	2	3	2	49	51	57	0	0		0	1	0	1.25	3	0	0	0	1	50	1	50	0	0	1	1	0	50	1	0	100	0	0	0	0	50	0
3	177	89	2	1	1	1	8	1	1	0	0	0	1	2	3	9	49	58	57	0	1	1	1	1	1	3	6	0	0	0	1	77.7778	1	77.7778	0	0	1	0	33.3333	77.7778	1	0	100	0	0	0	0	77.7778	0
3	138	79	3	1	1	1	10	1	1	0	0	0	1	2	3	2	26	28	49	0	1	2	1	0	1	6.5		1	100	0	1	85.7143	1	28.5714	0	0	1	0	14.2857	85.7143	1	0	100	0	0	0	0	85.7143	0
1	430	81.1417	2	2	1	0	1	2	1	0	0	1	0	2	3	20	27	47	65	0	1	1	1	0	1	6	0	1	0	83.3333	0	0	1	83.3333	1	0	0	0	0	83.3333	1	0	0	33.3333	16.6667	50	0	0	0
3	240	78	2	3	1	0	1	2	1	0	0	0	1	1	1	3	21	24	72	0	1	3	1	0	2	4.58333		1	100	0	1	76.9231	1	15.3846	0	0	1	1	0	76.9231	1	0	100	0	0	0	0	76.9231	0
1	231	93.05	1	1	1	0	3	2	1	0	0	0	0	1	1	1	51	52	62	0	1	1	1	0	1	7.33333	0.333333	1	0	66.6667	1	100	1	100	0	0	1	1	83.3333	83.3333	1	1	100	0	0	0	0	0	0
1	429	69.4611	2	2	1	0	3	2	1	0	0	1	0	1	1	19	54	73	65	0	1	1	1	1	1	6	2.33333	0	0	0	1	36.3636	0	0	0	0	1	1	90.9091	0	0	0	90.9091	9.09091	0	9.09091	1	100	0
1	388	89.0472	2	2	1	0	3	2	1	0	0	1	0	2	3	32	27	59	28	0	0			1	1	4	2	1	100	0	1	20	1	100	0	0	1	1	20	60	1	0	80	20	0	20	1	80	1
1	509	68.55	2	2	1	1	4	2	1	0	0	1	0	2	3	26	5	31	16	0	1	1	1	0	1	8.16667	0	0	0	0	1	71.4286	0	0	0	1	0	1	85.7143	0	0	0	85.7143	0	0	0	0	0	0
3	137	92	2	2	1	1	4	2	1	0	0	0	1	1	1	3	51	54	73	0	1	4	1	1	1	1.25	4	1	100	0	1	57.1429	1	57.1429	0	0	1	1	0	57.1429	1	0	100	0	0	0	0	57.1429	1
1	438	81.7639	2	2	1	1	5	2	1	0	0	1	0	1	1	23	22	45	95	0	0			0	1	5	0	0	0	0	0	0	1	100	1	0	0	1	33.3333	0	0	0	0	100	0	100	1	33.3333	1
3	136	84	2	1	1	1	6	2	1	0	0	0	1	1		3				0	0	0	0	1	0			1	100	0	1	100	1	100	0	0	1	1	0	100	1	1	100	0	0	0	1	100	0
1	199	85.2028	2	1	1	1	6	2	1	0	0	1	0	2	3	15	27	42	40	0	1	1	3	1	1	7.75	0	1	0	78.5714	1	78.5714	1	50	0	0	1	1	100	78.5714	1	0	0	21.4286	14.2857	35.7143	0	0	1
1	8	77.9444	1	1	1	1	9	2	1	0	0	1	0	1	1	21	55	76	163	0	1	1	1	0		2	8.33333	1	0	100	1	28.5714	1	85.7143	1	0	0	1	100	100	1	1	100	0	0	0	0	0	0
1	485	86.3889	2	2	1	1	9	2	1	0	0	0	0	1	1	4	171	175	54	0	1	1	1	0	1	4.25	1.125	0	0	0	1	41.6667	1	100	0	0	1	1	100	8.33333	1	0	0	50	41.6667	91.6667	0	0	0
1	154	84.0667	2	2	1	0	1	3	1	0	0	1	0	2	3	23	27	50	31	0	1	1	2	0	1	5.4	2	1	50	50	1	100	1	100	0	0	1	1	25	0	0	0	91.6667	8.33333	0	8.33333	1	100	0
1	169	77.7167	2	2	1	0	3	3	1	0	0	1	0	1	3	12	4	16	49	0	1	1	1	0	1	6	0	1	20	60	1	40	1	100	0	0	1	1	80	100	1	0	20	40	0	40	0	0	0
1	149	85.3056	2	2	1	0	3	3	1	0	0	1	0	1	1	25	28	53	95	0	1	1	1	1	1	10	0	0	0	0	1	25	1	100	0	1	0	1	100	100	1	0	75	25	0	25	1	75	1
3	47	76	3	1	1	1	4	3	1	0	0	0	1	1	1	4	63	67	79	0	1	1	1	0	1	7.51064	2.5	1	100	0	1	76	1	38	0	0	1	0	8	76	1	0	100	0	0	0	0	94	0
3	311	102	2	2	1	1	4	3	1	0	0	0	1	1	3	1	63	64	35	0	0		0	0	0	2.5	3.5	1	100	0	1	80	1	80	0	0	1	1	0	80	1	0	100	0	0	0	0	80	0
1	165	69.6778	2	1	1	1	8	3	1	0	0	1	0	1	1	16	29	45	108	1	1	4	11	0	3	3.26667	0	0	0	0	1	31.25	1	100	0	0	1	1	100	100	1	0	0	100	0	100	1	100	0
3	129	95	2	1	1	0	0	4	1	0	0	0	1	1	1	3	45	48	70	0	1	1	1	1	1	1	2	1	0	100	1	50	1	50	0	0	1	1	0	37.5	1	0	100	0	0	0	0	50	1
1	464	84.4694	1	1	1	0	2	4	1	0	1	1	0	1	1	19	95	114	77	0	0			0	1	5	1.6	1	83.3333	16.6667	1	100	1	100	0	0	1	1	83.3333	16.6667	1	0	33.3333	66.6667	0	66.6667	1	83.3333	1
1	362	90.1139	2	2	1	0	2	4	1	0	1	1	0	2	3	21	25	46	39	0	1	2	2	0	1	4.4	1	1	0	100	1	25	1	91.6667	0	0	1	1	16.6667	41.6667	1	1	100	0	0	0	1	83.3333	0
1	90	88.3083	1	2	1	0	3	4	1	0	0	0	0	2	3	13	29	42	50	0	1	1	1	0	1	6.25	1	0	0	0	1	10	1	100	0	1	0	1	100	0	0	0	80	20	0	20	1	100	0
3	299	83	2	2	1	0	3	4	1	0	0	0	1	1	1	10	85	95	63	0	1	2	1	0	2	3.75	6	1	0	100	1	91.6667	1	66.6667	0	0	1	1	0	91.6667	1	0	100	0	0	0	0	91.6667	0
1	232	93.9333	2	2	1	0	3	4	1	0	0	1	0	2	3	13	46	59	47	0	1	1	1	0	1	4.25	0	1	100	0	0	0	1	100	0	0	1	1	100	100	1	0	57.1429	42.8571	0	42.8571	1	100	0
1	492	92.1528	2	1	2	0	3	4	1	0	1	1	0	2	3	17	52	69	64	0	1	1	1	0	1	2.2	0	1	100	0	1	87.5	1	100	0	0	1	1	25	100	1	1	100	0	0	0	1	12.5	0
3	46	94	3	1	2	0	3	4	1	0	0	0	1	1	3	25	65	90	71	0	0		0	0	0	8.25	8	1	40	60	1	90.9091	1	36.3636	0	0	1	1	0	90.9091	1	0	100	0	0	0	0	90.9091	0
3	143	75	3	2	2	0	3	4	1	0	0	0	0	2	3	3	52	55	46	0	1	2	1	1	1	5.08333	8	1	66.6667	33.3333	1	64.2857	1	28.5714	0	0	1	0	35.7143	64.2857	1	0	100	0	0	0	0	64.2857	0
1	274	92.5028	1	2	1	1	4	4	1	0	0	1	0	1	1	24	26	50	67	0	1	1	2	0	1	9.6	0	0	0	0	0	0	1	100	0	0	1	1	57.1429	100	1	0	71.4286	28.5714	0	28.5714	1	100	1
3	55	94	3	2	1	1	5	4	1	0	0	0	1	1	1	4	39	43	55	0	1	1	1	1	1	7.44444	0	1	81.25	18.75	1	90	1	90	0	0	1	1	0	90	1	0	100	0	0	0	0	90	0
1	171	89.3278	2	1	1	1	7	4	1	0	0	1	0	2	3	10	72	83	70	0	1	1	2	0	1	7.33333	1	1	6.25	93.75	1	50	1	93.75	0	0	1	1	0	100	1	1	100	0	0	0	0	0	0
2	107	87	1	2	1	0	0	5	1	0	0	0	0	1	1	1927	22	1949	90	0	1	1	1	0	2	2	3	0	0	0	1	50	0	0	1	0	0	1	0	100	1	0	0	50	0.5	100	1	100	1
3	216	89	2	2	1	0	0	5	1	0	0	0	1	2		5				0	0	0	0	1				0	0	0	1	100	1	100	0	0	1	1	0	100	1	1	100	0	0	0	1	100	0
3	257	84	2	1	1	0	2	5	1	0	0	0	1	1	1	2	29	31	70	0	1	3	1	0	2	5.08333		0	0	0	1	76.9231	1	15.3846	0	0	1	1	0	76.9231	1	0	100	0	0	0	0	76.9231	0
3	84	90	2	1	1	0	3	5	1	0	0	0	1	2	3	4	62	66	59	0	1	1	1	1	1	5.11765	4.5	1	100	0	1	90	1	25	0	0	1	1	0	90	1	0	100	0	0	0	0	90	0
1	224	83.6972	1	2	1	0	3	5	1	0	0	1	0	2	3	45	27	71	67	0	1	1	1	0	1	5.42857	1	1	22.2222	77.7778	1	100	0	0	0	0	1	1	0	0	0	0	77.7778	22.2222	0	22.2222	1	88.8889	0
3	270	91	2	2	1	0	3	5	1	0	0	0	1	2	3	2	58	60	40	0	1	1	1	0	0	3	4.5	1	0	100	1	68.75	1	56.25	0	0	1	1	0	68.75	1	0	100	0	0	0	0	68.75	0
1	353	72.7361	3	2	1	0	3	5	1	0	0	1	0	2	3	18	31	49	48	0	1	1	1	0	2	5.4	3.5	0	0	0	1	42.8571	1	100	1	0	0	1	100	100	1	1	100	0	0	0	1	100	0
3	103	93	3	1	1	1	5	5	1	0	0	0	1	1	1	5	16	21	61	0	1	6	5	1	1	10.625		1	33.3333	66.6667	1	92	1	88	0	0	1	0	36	92	1	0	100	0	0	0	0	92	0
3	110	97	2	3	1	1	6	5	1	0	0	0	1	1	1	4	44	48	60	0	1	1	1	0	1	9.70588	9	1	100	0	1	89.4737	1	21.0526	0	0	1	1	0	89.4737	1	0	100	0	0	0	0	89.4737	0
3	168	88	3	1	1	1	7	5	1	0	0	0	1			5				0	1	2	1	0	0	6.47368	6	1	33.3333	66.6667	1	90.4762	1	47.619	0	0	1	1	0	90.4762	1	0	100	0	0	0	0	90.4762	0
1	294	67.8556	2	2	1	1	7	5	1	0	0	1	0	2	3	15	7	22	85	0	1	1	1	0	1	6	0	0	0	0	0	0	0	0	1	0	0	1	100	0	0	0	0	28.5714	14.2857	42.8571	0	0	0
1	493	86.7333	2	2	1	1	7	5	1	0	0	1	0	1	1	15	55	70	73	0	1	1	2	0	2	3.33333	0	1	83.3333	16.6667	0	0	1	100	0	0	1	1	100	100	1	0	33.3333	66.6667	0	66.6667	1	100	0
2	93	87	2	2	2	1	8	5	1	0	1	0	1	1	1	24	71	95	50	0	1	1	1	0	2	5.66667	3.66667	1	0	16.6667	1	16.6667	1	16.6667	1	0	0	1	50	100	1	0	16.6667	0	0.833333	83.3333	1	100	1
3	184	85	2	3	1	1	10	5	1	0	0	0	1	2	3	3	47	50	57	0	1	0	1	0	0		1	1	0	100	0	0	1	66.6667	0	0	1	1	0	66.6667	1	0	100	0	0	0	0	66.6667	1
2	148	88	2	2	2			5	1	0	0	0	0	2	1	7	142	149	65	1	1	1	1	0	2	5.75	3.5	1	70	10	1	10	1	10	0	0	1	1	30	70	1	0	71.4286	28.5714	0	28.5714	1	80	1
3	288	66	3	1	2	0	0	6	1	0	0	0	0	1	1		68		71	0	1	4	1	0	2	2	4.5	1	100	0	1	63.6364	1	63.6364	0	0	1	0	18.1818	63.6364	1	0	100	0	0	0	0	63.6364	0
3	123	94	2	1	1	0	2	6	1	0	0	0	1	1	3	99				0	0	0	0	0				1	66.6667	33.3333	1	100	1	100	0	0	1	1	0	100	1	1	100	0	0	0	1	100	0
1	278	90.3833	2	2	1	0	2	6	1	0	0	1	0	1	3	23	5	28	12	0	1	1	1	1	1	5.7	1	1	27.2727	54.5455	1	72.7273	1	100	0	0	1	1	81.8182	18.1818	1	0	90.9091	9.09091	0	9.09091	1	81.8182	0
3	202	79	2	2	1	1	8	6	1	0	0	0	1	1	1	15	5	20	76	0	1	1	1	0	1	5.35714		1	0	100	1	85.7143	1	14.2857	0	0	1	1	0	85.7143	1	0	100	0	0	0	0	85.7143	0
1	285	83.7417	1	2	1	1	8	7	1	0	0	1	0	1	1	20	47	68	36	0	0			0	1	8	4.66667	1	0	100	1	25	1	100	0	0	1	1	100	0	0	0	50	50	0	50	1	75	1
2	57	82	2	3	2			7	1	0	0	0	0	2	3	1	28	29	30	0	0			0	2	3.5	2	1	100	0	1	20	1	20	0	0	1	1	100	100	1	0	80	20	0	20	1	100	0
1	293	69.9194	2	2	1	1	4		1	0	0	1	0	2	3	15	29	43	58	0	1	1	3	0	2	4.5	0	0	0	0	0	0	0	0	1	0	0	1	87.5	0	0	0	75	25	0	25	1	50	0
2	225	79	2	2	1	1	6	0	1.01667	0	0	0	0	2	1	2	49	51	65	0	1	1	1	0	2	4.54545	3	0	0	0	1	7.69231	1	7.69231	1	0	0	1	92.3077	92.3077	1	0	92.3077	0	0.0769231	7.69231	1	100	0
2	223	74	2	3	1	1	4	0	1.08333	0	0	0	0	1	3	1	25	26	40	0	1	2	2	0	2	7.38462	3	0	0	0	1	7.14286	1	7.14286	1	0	0	1	100	100	1	0	92.8571	0	0.0714286	7.14286	1	100	0
2	41	79	2	2	1	1	8	0	1.08333	0	0	0	0	1	1		25		70	0	0			0	2	4	1	1	100	0	1	33.3333	1	33.3333	1	0	0	1	100	100	1	0	33.3333	0	0.666667	66.6667	1	100	0
2	231	95	2	3	1			0	1.1	0	0	0	0	1	3		19		70	0	0			0	2	4.5	1	1	33.3333	66.6667	1	33.3333	1	33.3333	1	0	0	1	33.3333	66.6667	1	0	33.3333	0	0.666667	66.6667	1	100	0
2	17	90	2	2	1	1	5	1	1.1	0	0	0	0	2	1	1	47	48	80	0	1	1	2	1	2	6.6	2.5	1	14.2857	71.4286	1	14.2857	1	14.2857	1	0	0	1	71.4286	85.7143	1	0	50	16.6667	0.333333	50	1	100	0
2	43	75	2	3	1	1	4	0	1.13333	0	0	0	0	1	1	1	49	50	90	0	0			0	2	3.85714	3.33333	1	55.5556	55.5556	1	11.1111	1	11.1111	1	0	0	1	77.7778	100	1	0	90	10	0	10	1	100	0
2	11	96	2	2	1	1	6	3	1.15	0	0	0	1	2		6				0	0			0				0	0	0	1	100	1	100	1	0	0	1	100	100	1	1	100	0	0	0	1	100	1
2	170	78	2	2	1			0	1.16667	0	0	0	0	2	1		26	26	60	0	1	1	1	1	2	3.75	4	1	55.5556	44.4444	1	11.1111	1	11.1111	1	0	0	1	100	66.6667	1	1	100	0	0	0	1	100	0
2	190	88	2	2	1	1	7	4	1.18333	0	0	0	0	1	1	3	9	12	50	0	1	3		0	2	5.5	2	0	0	0	1	25	1	25	1	0	0	1	100	100	1	0	25	0	1	100	1	100	1
2	247	79	1	3	1	1	4	0	1.2	0	0	0	0	2	3	2	46	48	60	0	1	3	3	0	2	3.5	2.33333	0	0	0	1	12.5	1	12.5	1	0	0	1	100	100	1	0	77.7778	0	0.222222	22.2222	1	100	0
2	209	88	2	3	1	1	5	0	1.23333	0	0	0	0	2	1	1	45	46	35	0	1	1	1	0	2	5.85714	3.5	0	0	0	1	10	1	10	1	0	0	1	90	90	1	0	66.6667	0	0.333333	33.3333	1	90	0
2	82	91	2	3	1	1	6	1	1.33333	0	0	0	0	2	3	2	46	48	50	0	1	2	2	1	2	6.66667	4	1	0	11.7647	1	5.88235	1	5.88235	1	0	0	1	29.4118	100	1	1	100	0	0	0	1	100	0
2	150	70	2	2	1			0	1.36667	0	0	0	0	1	3	2	46	48	40	0	1	2	2	0	2	4.5	2.66667	0	0	0	1	16.6667	1	16.6667	1	0	0	1	100	100	1	1	100	0	0	0	1	100	0
2	22	91	1	2	1	0	2	1	1.4	0	0	0	0	2	1	9	43	52	50	0	1	1		0	2		1	1	0	100	1	100	1	100	1	0	0	1	100	100	1	1	100	0	0	0	1	100	1
2	84	66	1	1	2	0	3	2	1.46667	0	0	0	0	1	3	1	23	24	40	0	0			0	2	7.125	1	1	88.8889	0	1	11.1111	1	11.1111	1	0	0	1	0	88.8889	1	0	37.5	62.5	0	62.5	1	100	0
2	280	67	2	2	1	0	3	0	1.5	0	0	0	0	2	3	1	94	95	175	0	0			0	2	4.73333	5	0	0	0	1	5.26316	1	5.26316	1	0	0	1	89.4737	5.26316	1	0	93.3333	0	0.0666667	6.66667	1	100	0
2	216	90	2	2	1	1	4	2	1.5	0	0	0	0	2	1		46	46	45	0	1	1	2	0	2	3.5	2	0	0	0	1	16.6667	1	16.6667	1	0	0	1	66.6667	50	1	0	40	0	0.6	60	1	83.3333	1
2	56	91	1	3	1	1	8	4	1.5	0	0	0	0	1	3	2	46	48	30	0	1	2	3	1	2	2.75	4.5	1	0	100	1	16.6667	1	16.6667	0	0	1	1	100	100	1	0	33.3333	16.6667	0.5	66.6667	1	100	0
2	123	89	2	3	1	0	3	0	1.51667	0	0	0	0	2	1	1	166	167	50	0	1	1	1	0	2	5	4	1	25	0	1	8.33333	1	8.33333	0	0	1	1	75	91.6667	1	0	58.3333	0	0.416667	41.6667	1	100	0
2	299	81	2	2	1	0	2	0	1.58333	0	0	0	0	1	3	3	20	23	40	0	1	1	1	0	2	7.14286	3	1	0	6.66667	1	6.66667	1	6.66667	1	0	0	1	13.3333	86.6667	1	0	80	0	0.2	20	1	100	0
2	62	92	2	3	1	1	7	0	1.61667	0	1	0	1	2	3	750	26	776	40	0	1	3	3	0	2	5.2	1	1	90.9091	0	1	9.09091	1	9.09091	1	0	0	1	72.7273	90.9091	1	0	81.8182	0	0.181818	18.1818	1	100	1
2	2	85	1	1	1	1	8	2	1.61667	0	0	0	0	1	1	1	46	47	60	0	1	2	2	0	2	3.66667	1	1	0	40	1	20	1	20	0	0	1	1	40	100	1	0	80	0	0.2	20	1	100	1
2	290	91	1	3	1	1	5	0	1.66667	0	0	0	1	2	1	7	75	82	66	0	1	1	1	1	2	4	3.33333	1	0	40	1	10	1	10	0	0	1	1	20	70	1	0	44.4444	0	0.555556	55.5556	1	100	0
2	61	75	2	3	1	1	8	0	1.66667	0	0	0	0	2	1	1	24	25	85	0	1	2	2	0	2	5.6	1	1	9.09091	0	1	9.09091	1	9.09091	1	0	0	1	90.9091	63.6364	1	0	72.7273	9.09091	0.181818	27.2727	1	100	0
2	28	86	2	3	1	1	5	0	1.68333	0	0	0	0	1	1	2	47	49	60	0	1	2	2	0	2	4.66667	4.5	0	0	0	1	20	1	20	1	0	0	1	80	100	1	0	40	0	0.6	60	1	100	0
2	77	86	1	2	1	1	5	7	1.68333	0	0	0	1	1	3	19	104	123	45	0	0			0	2	7.33333	5.25	1	0	57.1429	1	14.2857	1	14.2857	0	0	1	1	100	100	1	0	85.7143	14.2857	0	14.2857	1	100	1
2	60	79	1	2	1			0	1.73333	0	0	0	0	1	3	1	43	44	50	0	1	2	2	0	2	4.75	3	1	0	100	1	16.6667	1	16.6667	1	0	0	1	66.6667	100	1	0	66.6667	33.3333	0	33.3333	1	100	1
2	203	93	2	2	1	1	8	0	1.75	0	0	0	0	2	3	3	45	48	45	0	1	1	1	0	2	5	1.33333	1	100	0	1	25	1	25	1	0	0	1	75	100	1	1	100	0	0	0	1	100	0
2	246	68	1	2	1	1	5	0	1.8	0	0	0	0	1	3		43	43	50	0	1	1	2	0	2	6.88889	3	0	0	0	1	7.69231	1	7.69231	1	0	0	1	76.9231	84.6154	1	0	54.5455	0	0.454545	45.4545	1	84.6154	1
2	42	78	3	3	1	0	3	0	1.85	0	0	0	0	1	1	11	45	56	65	0	1	1	1	0	2	5.38462	3.5	1	13.3333	40	1	6.66667	1	6.66667	1	0	0	1	26.6667	73.3333	1	0	71.4286	21.4286	0.0714286	28.5714	1	100	0
2	295	92	2	3	1	1	6	0	1.85	0	1	0	0	1	3	5	44	49	43	0	1	1	1	0	2	7.2	4	0	0	0	1	5.88235	1	5.88235	1	0	0	1	88.2353	88.2353	1	0	82.3529	0	0.176471	17.6471	1	100	0
2	196	92	2	3	2			0	1.91667	0	0	1	0	1		20				0.458333	0			0				1	90	10	1	10	1	10	1	0	0	1	100	100	1	1	100	0	0	0	1	100	0
2	267	80	2	2	1	1	4	2	1.91667	0	0	0	0	1	1		23		110	0	1	2	3	0	2	5.9	4	0	0	0	1	9.09091	1	9.09091	1	0	0	1	100	18.1818	1	0	72.7273	0	0.272727	27.2727	1	100	0
2	186	74	2	2	1	0	2	0	1.98333	0	0	0	0	2	1	7	53	60	65	0	1	3	3	0	2	4	2	1	0	72.7273	1	9.09091	1	9.09091	1	0	0	1	72.7273	100	1	0	81.8182	0	0.181818	18.1818	1	100	0
3	308	83	2	2	1	0	0	0	2	0	0	0	1	2	3	55	69	124	41	0	1	1	1	0	1	6.16667	4	1	75	25	1	88.8889	1	55.5556	0	0	1	1	0	88.8889	1	0	100	0	0	0	0	88.8889	1
1	51	78.9778	2	1	1	0	1	0	2	0	1	1	0	2	1	19	29	47	40	0	1	1	2	0	1	8.625	0	0	0	0	0	0	1	30	1	0	0	1	100	20	1	1	100	0	0	0	0	0	0
3	328	83	2	1	1	0	1	0	2	0	0	1	1	1	3	5	47	52	40	0	0			0	0	1.25	2	1	100	0	1	50	1	50	0	0	1	0	50	50	1	0	100	0	0	0	0	50	0
3	15	83	2	1	1	0	3	0	2	0	0	0	1	2	3	3	23	26	50	0	1	2	1	1	0	6.75		0	0	0	1	92.3077	1	76.9231	0	0	1	0	69.2308	92.3077	1	0	100	0	0	0	0	92.3077	0
1	211	81.0528	3	1	1	0	3	0	2	0	0	0	0	2	1	150	95	244	99	0	1	1	1	1	1	8.8	3.2	0	0	0	1	80	1	100	1	0	0	1	100	100	1	0	80	20	0	20	1	100	1
1	288	91.9361	1	2	1	0	3	0	2	0	0	0	0	2	3	1	24	25	53	0	1	2	2	0	1	5.66667	0	0	0	0	0	0	1	100	0	0	1	1	100	100	1	0	60	40	0	40	1	100	1
1	437	66.8444	2	2	1	0	3	0	2	0	0	1	0	1	1	19	5	24	97	0	1	1	1	0	1	7.28571	0	0	0	0	0	0	0	0	0	1	0	1	100	0	0	0	62.5	12.5	25	37.5	1	62.5	0
3	199	83	2	2	1	0	3	0	2	0	0	0	1	1	1	13	46	59	98	0	0		0	1	1	2	4	0	0	0	1	100	1	100	0	0	1	1	0	100	1	1	100	0	0	0	1	100	0
1	453	78.4778	2	2	2	0	3	0	2	0	0	1	0	1	1	4	50	54	44	1	0			0			1	0	0	0	0	0	1	100	0	0	1	1	100	100	1	0	33.3333	66.6667	0	66.6667	1	100	0
1	461	79.2556	1	2	1	1	5	0	2	0	0	0	0	1	1	5	115	120	27	1	1	1	2	0	2	2.4	1.75	1	0	44.4444	1	33.3333	1	100	0	0	1	1	88.8889	0	0	0	55.5556	44.4444	0	44.4444	1	100	0
1	366	84.2306	1	2	1	1	5	0	2	0	0	0	0	1	1	2	27	29	63	0	1	1	2	1	1	4.2	0	1	0	71.4286	1	71.4286	1	100	0	0	1	1	100	100	1	1	100	0	0	0	0	0	0
1	434	75.9306	2	2	1	1	5	0	2	0	0	1	0	1	1	11	4	15	51	0	1	1	2	0	1	7.42857	0	1	0	100	0	0	1	100	0	0	1	1	62.5	25	1	0	62.5	37.5	0	37.5	1	87.5	0
1	306	80.8722	2	2	1	1	5	0	2	0	0	0	0	2	3	2	92	94	23	0	1	1	1	0	1	5.33333	2.4	1	0	100	0	0	1	100	0	0	1	1	100	100	1	0	37.5	62.5	0	62.5	1	100	0
1	188	81.6139	2	2	1	1	5	0	2	0	0	1	0	1	1	4	29	33	77	0	1	1	3	0	1	6.57143	0	1	100	0	0	0	1	100	0	1	0	1	100	100	1	0	77.7778	22.2222	0	22.2222	1	100	0
1	181	88.1889	2	2	2	1	6	0	2	0	1	0	0	1	1	105	50	155	49	0	1	1		0	1	2.5	0.333333	1	100	0	1	100	1	100	0	0	1	1	0	100	1	0	60	40	0	40	1	100	0
1	338	85.1056	2	1	1	1	7	0	2	0	0	1	0	2	3	23	29	52	36	0	1	1	1	0	1	8.42857	0	0	0	0	0	0	1	100	0	1	0	1	88.8889	66.6667	1	0	77.7778	22.2222	0	22.2222	1	88.8889	0
1	228	79.8722	1	2	1	1	7	0	2	0	0	1	0	1	1	53	27	80	63	0	1	3	3	0	1	5.83333	0	0	0	0	1	37.5	0	0	0	0	1	1	87.5	0	0	1	100	0	0	0	1	12.5	0
1	377	74.7972	2	2	1	1	7	0	2	0	0	1	0	1	1	22	5	27	80	0	1	1	2	0	2	7	0	1	0	14.2857	0	0	1	100	1	0	0	1	71.4286	100	1	0	71.4286	28.5714	0	28.5714	1	71.4286	0
1	462	66.7861	2	2	1	1	8	0	2	0	0	0	0	1	1	7	17	24	79	0	1	2	2	0	2	5.66667	1	0	0	0	0	0	1	25	0	0	0	1	100	0	0	0	87.5	12.5	0	12.5	1	62.5	0
1	479	77.925	2	2	1	1	8	0	2	0	0	1	0	1	1	10	28	38	43	0	1	1	1	0	1	5.5	1	0	0	0	0	0	1	62.5	0	0	1	1	100	0	0	0	87.5	12.5	0	12.5	1	87.5	0
1	24	79.6556	2	2	1	1	8	0	2	0	0	0	0	2	3	17	30	47	25	0	1	1	2	0	1	8.71429	0	1	44.4444	22.2222	0	0	1	100	0	1	0	1	100	100	1	1	100	0	0	0	0	0	1
1	244	72.6972	3	2	1	1	8	0	2	0	0	1	0	2	3	73	27	100	81	0	1	1		0	1	0	0	1	25	0	0	0	1	100	0	0	1	1	50	100	1	0	50	50	0	50	1	100	1
1	302	81.9944	2	2	1	1	10	0	2	0	0	1	0	2	3	30	7	37	41	0	0			1	1	6	0	0	0	0	0	0	0	0	1	0	0	1	100	0	0	0	0	50	50	100	0	0	1
1	372	85.4667	2	2	1	0	2	1	2	0	0	1	0	2	3	15	50	64	28	0	1	1	1	1	1	8.16667	0	1	0	100	0	0	1	100	0	0	1	1	0	88.8889	1	0	66.6667	33.3333	0	33.3333	1	100	0
1	202	90.0889	2	2	1	0	3	1	2	0	1	1	0	1	3	6	5	12	48	1	1	1	1	1	1	5.33333	1	0	0	0	1	100	1	100	0	0	1	1	0	0	0	1	100	0	0	0	1	75	0
3	112	81	3	1	1	1	4	1	2	0	0	0	1	1	3	1	49	50	44	0	1	1	1	1	0	2.42857	6	1	100	0	1	44.4444	1	66.6667	0	0	1	1	0	66.6667	1	0	100	0	0	0	0	66.6667	0
1	1	73.6639	1	1	1	1	7	1	2	0	0	1	0	1	1	22	27	48	105	0	1	1	3	1	1	4.16667	0	1	0	12.5	0	0	0	0	1	0	0	1	87.5	12.5	1	0	75	0	0	0	0	0	0
3	134	85	2	1	1	1	7	1	2	0	0	0	1	2	3	9	22	31	39	0	0		0	1	0	5		1	0	100	1	100	1	100	0	0	1	1	0	100	1	1	100	0	0	0	1	100	0
1	265	86.7389	1	2	1	1	7	1	2	0	0	1	0	2	3	16	7	23	39	0	1	1	2	0	1	8.2	0	1	83.3333	16.6667	0	0	1	100	0	0	1	1	16.6667	100	1	0	83.3333	16.6667	0	16.6667	1	100	0
3	214	94	2	1	1	0	3	2	2	0	0	0	1	2	3	3	44	47	38	0	1	2	1	0	1	1	7	0	0	0	1	66.6667	1	50	0	0	1	1	0	66.6667	1	0	100	0	0	0	0	66.6667	1
1	131	86.5972	2	2	1	0	3	2	2	0	0	1	0	1	1	18	24	42	65	0	1	1	1	0	1	6.8	2.5	1	0	28.5714	1	28.5714	1	100	0	1	0	1	100	100	1	0	71.4286	28.5714	0	28.5714	1	85.7143	0
1	191	80.6	1	1	1	1	5	2	2	0	0	0	0	1	3	1	5	6	20	0	0			0	2	7	0	0	0	0	0	0	1	100	0	1	0	1	100	100	1	1	100	0	0	0	1	100	1
1	105	78.7944	2	2	1	1	5	2	2	0	0	0	0	2	3	3	99	103	15	1	0			0	2	7	0	0	0	0	0	0	1	100	0	0	1	1	100	100	1	0	16.6667	83.3333	0	83.3333	1	100	1
1	471	87.8861	2	2	1	1	5	2	2	0	0	1	0	1	1	16	25	40	43	1	0			0			1	1	0	100	0	0	1	100	0	0	1	1	100	0	0	1	100	0	0	0	1	100	0
1	396	89.8278	2	2	1	1	4	3	2	0	0	1	0	1	1	24	57	81	43	0	1	1	1	0	2	5.625	0	1	100	0	1	54.5455	1	100	0	0	1	1	45.4545	100	1	1	100	0	0	0	0	0	0
3	5	95	2	1	1	1	5	3	2	0	0	0	1	1	1		45		105	0	1	12	11	0	1	3.5	0	1	100	0	1	50	1	50	0	0	1	0	16.6667	66.6667	1	0	100	0	0	0	0	66.6667	1
1	502	85.1556	2	2	1	1	8	3	2	0	0	0	0	2	3	1	9	10	33	0	1	1	1	0	1	8.4	0	1	0	50	1	16.6667	1	83.3333	0	1	0	1	0	100	1	0	66.6667	33.3333	0	33.3333	1	100	1
3	309	69	2	2	1			3	2	0	0	0	0	2	3	2	30	32	46	0	1	2	1	0	0	4.55556		0	0	0	1	90	1	20	0	0	1	0	90	90	1	0	100	0	0	0	0	90	0
3	153	95	2	1	1	0	0	4	2	0	0	0	1	2	3	11	21	32	91	0	1	1	1	0	1	4.64286		1	60	40	1	66.6667	1	13.3333	0	0	1	0	60	80	1	0	93.3333	0	0.0666667	6.66667	0	80	0
1	456	98.0333	2	2	1	0	3	4	2	0	0	1	0	2	3	19	22	41	71	0	1	0	1	0	1	4.5	0	1	100	0	1	87.5	1	100	0	0	1	1	87.5	37.5	1	0	87.5	12.5	0	12.5	1	87.5	0
2	206	73	1	2	1	1	4	4	2	0	0	0	0	2	3	4	41	45	30	0	1	3	2	0	2	5.64706	4	1	0	22.2222	1	5.55556	1	5.55556	0	0	1	1	100	100	1	1	100	0	0	0	1	100	0
3	139	94	2	2	2	1	4	4	2	0	0	0	1	1	1	9	63	72	78	0	1	1	1	0	1	3.41176	5	1	0	100	1	60	1	60	0	0	1	0	15	60	1	0	100	0	0	0	0	60	0
1	167	81.8444	2	2	1	1	7	4	2	0	0	1	0	1	1	78	22	99	49	0	1	1	1	0	1	5.85714	3	1	0	81.25	1	6.25	1	81.25	0	0	1	0	0	0	0	0	93.75	0	6.25	6.25	1	100	0
3	135	91	2	2	1	1	7	4	2	0	0	0	0	2	3	2	46	48	40	0	1	2	1	0	1	4.75	7	1	0	100	1	80	1	20	0	0	1	1	0	80	1	0	100	0	0	0	0	80	0
1	297	77.7417	2	2	1	1	8	4	2	0	0	1	0	2	3	32	6	38	62	0	1	1	2	0	1	3.88889	0	1	20	20	1	50	1	100	0	0	1	1	60	90	1	1	100	0	0	0	1	20	0
1	506	92.1667	2	2	1	1	8	4	2	0	0	0	0	1	1	4	26	30	64	0	1	1	1	0		0	3	0	0	0	0	0	1	33.3333	1	0	0	1	66.6667	33.3333	1	0	0	100	0	100	0	0	0
3	43	91	2	2	1	0	0	5	2	0	0	0	1	2	3	73	42	115	63	0	1	3	2	0	0	10.1765	10.5	1	100	0	1	90	1	55	0	0	1	1	0	90	1	0	100	0	0	0	0	90	0
3	209	86	2	1	1	0	3	5	2	0	0	0	1	1	1	145	67	212	58	0	1	7	1	0	2	5.18182	1.5	1	95.8333	4.16667	1	96	1	52	0	0	1	1	0	96	1	0	100	0	0	0	0	92	0
3	24	93	2	1	1	1	4	5	2	0	0	0	1	2	3	1	22	23	40	0	1	1	1	1	0	8.5		1	36.3636	63.6364	1	73.3333	1	73.3333	0	0	1	1	0	73.3333	1	0	100	0	0	0	0	73.3333	1
3	35	90	2	3	1	1	4	5	2	0	0	0	1	1	1		72		101	0	1	3	3	1	1	9.84	10.5	1	100	0	1	78.5714	1	14.2857	0	0	1	1	0	78.5714	1	0	100	0	0	0	0	78.5714	0
3	285	88	2	3	1	1	4	6	2	0	0	0	1	2	3	20	19	39	72	0	1	5	1	0	1	2.8		1	100	0	1	80	1	80	0	0	1	1	0	80	1	0	100	0	0	0	0	80	1
1	326	85.625	2	2	1	1	6	6	2	0	1	1	0	1	3	15	5	20	9	0	1	3	6	0	1	5.77778	0	0	0	0	1	80	1	100	0	0	1	1	90	80	1	0	90	0	0	0	0	0	1
1	101	79.9583	2	2	2	1	7	6	2	0	0	0	0	1	1	1	22	24	44	0	0			0			0	1	50	0	0	0	1	100	0	0	1	1	50	100	1	1	100	0	0	0	0	0	1
2	25	74	3	2	1	1	5	0	2.5	0	0	0	0	2	3	1	39	40	105	0	1	2	2	0	2	3.9	3.5	0	0	0	1	8.33333	1	8.33333	1	0	0	1	83.3333	100	1	1	100	0	0	0	1	100	0
2	302	91			1				2.5	0	0	0	0	2	1		288		60	0	1	1	1	0	2	5	3.81818	1	33.3333	46.6667	1	6.66667	1	6.66667	0	0	1	1	100	100	1	0	86.6667	0	0.133333	13.3333	1	100	0
2	129	78	2	3	1	0	3	0	3	0	0	0	0	1	1	3	20	23	70	0	1	3		0	2	4	4	1	0	100	1	20	1	20	1	0	0	1	100	100	1	1	100	0	0	0	1	100	1
3	239	84	2	1	1	1	4	0	3	0	0	0	1	2	3	1	39	40	100	0	1	1	1	0	2	3.8	3	0	0	0	1	58.3333	1	41.6667	1	0	0	1	0	75	1	0	100	0	0	0	0	75	0
3	71	80	2	1	1	1	5	0	3	0	0	0	1	2	3	3	19	22	55	0	1	1	1	1	0	4.09524		0	0	0	1	77.2727	1	13.6364	0	0	1	1	0	77.2727	1	0	100	0	0	0	0	77.2727	0
1	197	84.7389	2	1	1	1	5	0	3	0	0	0	0	1	1	17	24	41	75	1	1	4		0	1	4.33333	0	1	0	100	1	50	1	100	0	1	0	1	100	100	1	0	25	75	0	75	1	50	1
3	62	77	1	2	1	1	5	0	3	0	0	0	1	1	1					0	1	1	1	0	1	4.7	6	0	0	0	1	66.6667	1	83.3333	0	0	1	1	0	83.3333	1	0	100	0	0	0	0	83.3333	0
1	226	82.9722	2	2	1	1	5	0	3	0	0	0	0	1	3	1	24	25	86	1	0			1	2	4	1	0	0	0	1	50	1	50	0	0	1	1	100	100	1	1	100	0	0	0	1	100	1
1	327	77.9556	2	1	1	1	8	0	3	0	0	0	0	2	3	2	6	8	-1	0	1	1	1	0	1	7.28571	0	0	0	0	0	0	1	50	1	0	0	1	75	0	0	1	100	0	0	0	0	0	0
1	222	73.9389	2	2	1	1	8	0	3	0	0	0	0	1	3	4	46	50	35	0	1	1	1	0	1	5.75	1	0	0	0	0	0	1	100	0	0	1	1	14.2857	0	0	0	71.4286	28.5714	0	28.5714	1	100	0
3	159	80	3	2	1	1	8	0	3	0	0	0	1	2	3	3	51	54	81	0	1	2	1	0	1	5.42857		0	0	0	1	26.6667	1	46.6667	0	0	1	1	0	40	1	1	100	0	0	0	1	100	0
3	20	88	2	2	1	1	4	1	3	0	0	0	1	2	3	2	46	48	47	0	1	1	1	0	1	9.27273	3	1	0	100	1	30.7692	1	23.0769	0	0	1	0	0	69.2308	1	0	100	0	0	0	0	69.2308	0
3	114	88	2	3	1	1	5	1	3	0	0	0	1	1	1	432	77	509	67	0	0	1	1	0	1	8.69231	8	1	0	100	1	87.5	1	87.5	0	0	1	1	0	87.5	1	0	100	0	0	0	0	87.5	0
1	43	66.1861	1	1	1	1	5	2	3	0	0	0	0	2	3	20	27	47	50	0	0			0			0	1	0	100	1	100	1	100	0	0	1	1	100	0	0	0	0	100	0	100	0	0	1
3	31	86	2	3	1	0	3	5	3	0	0	0	1	2	3	9	63	72	57	0	1	2	1	1	1	12.3529	8	1	45	55	1	100	1	60	0	0	1	1	0	100	1	1	100	0	0	0	1	100	0
3	178	88	3	1	1	1	4	5	3	0	0	0	1	1	1	8	46	54	70	0	1	2	1	0	1	0	4	1	100	0	1	20	1	20	0	0	1	0	20	20	1	0	100	0	0	0	0	20	0
3	172	94	2	3	1	1	6	5	3	0	0	0	1	2	3	1	49	50	53	0	1	1	1	0	1	6.08333	3	1	80	20	1	71.4286	1	64.2857	0	0	1	1	0	78.5714	1	0	100	0	0	0	0	78.5714	0
2	102	77			1				3	0	0	0	0	2	3		25		50	1	0			0	2	4.84615	1	0	0	0	1	5.55556	1	5.55556	1	0	0	1	55.5556	61.1111	1	0	92.3077	7.69231	0	7.69231	1	77.7778	0
2	85	81	2	2	1			2	3.05	0	0	0	0	2	3	1	52	53	135	0	1	3	3	1	2	5.66667	2	1	50	42.8571	1	7.14286	1	7.14286	1	0	0	1	14.2857	100	1	1	100	0	0	0	1	100	0
2	5	91	1	2	1	0	3	3	3.61667	0	0	0	0	2	3	11	45	56	25	0	0			0	2			1	100	0	1	100	1	100	1	0	0	1	100	0	0	1	100	0	0	0	1	100	1
1	194	92.6139	1	2	1	0	3	0	4	0	0	0	0	1	1		26		63	0	1	1	1	0	2	6.55556	1	0	0	0	1	90.9091	0	0	0	0	1	1	100	9.09091	1	1	100	0	0	0	1	63.6364	0
3	90	88	2	1	2	0	3	0	4	0	0	0	1	2	3	1	31	31	30	0	1	1	1	0	0	3.33333		1	71.4286	28.5714	1	70	1	30	0	0	1	0	20	70	1	0	100	0	0	0	0	70	0
3	147	81	3	2	2	1	4	5	4	0	0	0	1	1		23	41	64	53	0	1	1	1	0	0	8.125	6	1	100	0	1	72.7273	1	36.3636	0	0	1	0	45.4545	81.8182	1	0	100	0	0	0	0	90.9091	0
1	494	94.2167	2	2	1	1	5	5	4	0	1	1	0	1	1	10	26	36	34	0	1	1	2	0	1	3.66667	0	1	100	0	0	0	1	100	0	0	1	1	100	100	1	0	40	60	0	60	1	100	0
3	173	71	2	1	1	1	4	0	5	0	0	0	1	1						0	0	0	0	0				0	0	0	0	0	0	0	0	0	1	0	0	100	1	1	100	0	0	0	1	100	0
2	214	99	2	1	1	1	6	0	5	0	0	0	0	1	3	16	78	94	35	0	1	1		0	2		4	0	0	0	1	50	1	50	1	0	0	1	100	50	1	0	0	0	1	100	1	100	1
2	144	83	2	1	1	1	7	4	22	0	0	0	0	2	1	2	46	48	85	0	1	1	1	0	2	4.66667	2	1	0	25	1	25	0	0	1	0	0	1	50	75	1	0	50	0	0.5	50	1	100	0
2	59	86	1	3	1	0	3	0		0	0	0	1	2	3	3	47	50	25	0	1	1	1	0	2	4	4	0	0	0	1	16.6667	1	16.6667	1	0	0	1	100	83.3333	1	0	33.3333	0	0.666667	66.6667	1	100	0
2	276	66	2	3	1	0	3	0		0	0	1	0	2	3	48	28	76	165	0	1	2	2	1	2	6.11111	2	0	0	0	0	0	1	10	0	0	1	1	0	100	1	0	80	20	0	20	1	100	0
3	226	67	2	1	1	1	7	0		0	0	0	0	1	1	6	42	48	59	0	1	1	1	0	1	4.41667	3.33333	0	0	0	0	0	1	12.5	1	0	0	0	81.25	0	0	0	100	0	0	0	0	87.5	0
3	208	87	2	1	1	0	2	1		0	0	0	1	1	1	3	14	17	68	0	1	2	1	1	2	5.2		0	0	0	1	88	1	36	0	0	1	1	0	92	1	0	100	0	0	0	0	92	0
3	272	82	2	1	1	1	4	1		0	0	0	1	2	3	19	87	106	64	0	1	1	1	1	0	2	5.33333	0	0	0	1	85.7143	1	85.7143	0	0	1	1	0	85.7143	1	0	100	0	0	0	0	85.7143	1
3	130	75	2	1	1	1	7	1		0	0	0	1	1	1	3	14	17	83	0	1	3	1	0	1	6.28		1	0	100	1	50	1	46.1538	0	0	1	1	0	88.4615	1	0	100	0	0	0	0	84.6154	0
2	156	92	1	3	2			1		0	0	0	1	2	3	2	49	51	25	0	1	1	1	0	2	4.22222	4	0	0	0	1	9.09091	1	9.09091	1	0	0	1	100	90.9091	1	0	81.8182	0	0.181818	18.1818	1	100	0
3	211	80	1	1	1	1	8	2		0	0	0	1	1	3	4	15	19	44	0	1	1	1	1	0	5.15789		1	80	20	1	89.4737	1	57.8947	0	0	1	1	0	94.7368	1	0	100	0	0	0	0	94.7368	0
3	148	91	2	2	1	0	0	5		0	0	0	1	1	1	47	42	89	58	0	1	1	1	0	1	5.5	3	1	66.6667	33.3333	1	50	1	50	0	0	1	0	33.3333	50	1	0	100	0	0	0	0	50	1
3	161	83	2	2	1	0	3	5		0	0	0	1	1	1	2	62	64	106	0	1	1	1	0	0	5.26667	2	1	42.8571	57.1429	1	82.3529	1	23.5294	0	0	1	1	0	82.3529	1	0	100	0	0	0	0	82.3529	1
3	122	80	2	1	1	1	4	6		0	0	0	1	1	3	25				0	0	0		0	0			1	70	30	1	100	1	100	0	0	1	1	0	100	1	1	100	0	0	0	1	100	0
2	218	93	2	3	2	1	8	0	0.5	1	0	0	0	2	1	1	52	53	35	0	1	2	2	0	2	4.66667	4	1	0	40	1	20	1	20	1	0	0	1	100	60	1	1	100	0	0	0	1	100	1
2	239	85	1	1	1			0	0.5	1	0	0	0	2	3	7	48	55	30	0	1	4	3	0	2	5.27273	2.5	1	23.0769	23.0769	1	7.69231	1	7.69231	1	0	0	1	100	100	1	0	76.9231	0	0.230769	23.0769	1	100	0
2	193	92	2	3	1			0	0.55	1	0	0	0	1	1	3	38	41	65	0	1	1	2	0	2	3.33333	3	0	0	0	1	20	1	20	1	0	0	1	0	100	1	1	100	0	0	0	1	100	0
2	53	94	1	1	1	1	4	6	0.55	1	0	1	1	1	3	25	39	64	30	0	1	1	1	0	2	4.14286	3	1	100	0	1	11.1111	1	11.1111	1	0	0	1	55.5556	88.8889	1	0	88.8889	0	0.111111	11.1111	1	100	0
2	164	81	2	2	1	0	3	2	0.583333	1	0	0	0	2	3	1	47	48	45	0	1	1	1	1	2	4	3	0	0	0	1	25	1	25	1	0	0	1	100	75	1	0	0	100	0	100	1	100	0
2	294	90	2	3	2	1	7	7	0.583333	1	0	0	0	2	3	2	27	29	100	0	1	1	1	0	2	5.6	2	1	100	0	1	16.6667	1	16.6667	1	0	0	1	66.6667	83.3333	1	0	50	0	0.5	50	1	100	1
2	63	88	2	1	1	1	6	1	0.616667	1	0	0	0	1	1	2	41	43	75	0	1	2	2	0	2	6.28571	3	1	33.3333	0	1	11.1111	1	11.1111	0	0	1	1	66.6667	88.8889	1	0	44.4444	44.4444	0.111111	55.5556	1	100	0
2	14	83	2	2	1	1	10	1	0.616667	1	0	0	1	2	1	1	50	51	60	0	1	1	1	0	2	5.75	3	1	10	0	1	10	1	10	1	0	0	1	90	80	1	0	88.8889	11.1111	0	11.1111	1	100	0
2	3	88	1	3	2	1	10	5	0.616667	1	0	0	0	2	1	1	25	26	50	0	0			0	2	1.66667	8	1	100	0	1	25	1	25	1	0	0	1	25	100	1	0	50	25	0.25	50	1	100	1
2	224	70	2	2	1			0	0.633333	1	1	0	0	1	3	1	45	46	38	0	1	2	2	0	2	5.5	2	0	0	0	1	10	1	10	1	0	0	1	0	100	1	1	100	0	0	0	1	100	1
2	78	78	2	3	1	1	8	0	0.65	1	0	0	0	1	1	14	48	62	55	0	1	2		0	2	4	1.5	0	0	0	1	25	1	25	1	0	0	1	50	50	1	0	50	50	0	50	1	100	1
2	289	89	2		1	1	7	0	0.666667	1	0	0	1	2	1	2	87	89	85	0	1	1	1	0	2	6.28571	3.25	0	0	0	1	9.09091	1	9.09091	0	0	1	1	27.2727	81.8182	1	0	45.4545	0	0.545455	54.5455	1	100	0
2	168	80	2	2	1	1	5	2	0.666667	1	0	0	1	2	3	1	36	37	50	0	1	1	1	0	2	4.33333	2.5	0	0	0	1	14.2857	1	14.2857	1	0	0	1	100	100	1	0	50	12.5	0.375	50	1	100	0
2	146	88	2	2	1			3	0.666667	1	0	0	0	1	3	26	22	48	50	0	1	1	1	0	2	4.5	4	1	100	0	1	20	1	20	1	0	0	1	60	80	1	0	80	0	0.2	20	1	100	0
2	253	89	1	3	2			7	0.666667	1	0	0	0	1	3	2	25	27	35	0	1	1	1	0	2	3.85714	4	1	100	0	1	12.5	1	12.5	1	0	0	1	100	100	1	0	87.5	0	0.125	12.5	1	100	0
2	250	84	1	3	1	1	5	0	0.683333	1	0	0	0	2	1	2	41	43	60	0	1	4	4	0	2	5.09091	4	1	0	76.9231	1	7.69231	1	7.69231	1	0	0	1	76.9231	100	1	0	69.2308	7.69231	0.230769	30.7692	1	100	1
2	138	91	1	1	2	0	3	6	0.7	1	0	0	0	2	3	6	25	31	35	0	1	2	2	0	2	5.5	2	1	85.7143	0	1	14.2857	1	14.2857	1	0	0	1	85.7143	85.7143	1	0	66.6667	0	0.333333	33.3333	1	100	0
2	6	88	1	1	1	1	5	6	0.7	1	0	0	0	2	3	22	43	65	75	0	1	1	1	0	2	6.57143	2	1	100	0	1	11.1111	1	11.1111	1	0	0	1	100	100	1	1	100	0	0	0	1	100	0
2	7	77	2	2	1	1	4	0	0.75	1	0	0	0	1	1	1	24	25	55	0	1	3	3	0	2	4.69231	3	0	0	0	1	7.14286	1	7.14286	1	0	0	1	28.5714	92.8571	1	0	78.5714	7.14286	0.142857	21.4286	1	100	0
2	133	93	1	3	1	1	4	0	0.75	1	0	0	0	2	1	3	42	45	55	0	1	1	1	0	2	4	3	1	75	25	1	25	1	25	1	0	0	1	75	100	1	1	100	0	0	0	1	100	1
2	110	85	2	2	1	1	8	0	0.75	1	0	0	0	2	3	5	43	48	60	0	1	1	1	0	2	4.5	2.33333	0	0	0	1	16.6667	1	16.6667	0	0	1	1	100	100	1	0	28.5714	14.2857	0.428571	57.1429	1	100	0
2	49	82	1	2	1	1	5	0	0.766667	1	0	0	0	1	1	2	48	50	55	0	1	3	3	0	2	4.66667	2	0	0	0	1	9.09091	1	9.09091	1	0	0	1	54.5455	81.8182	1	0	90	10	0	10	1	100	0
2	160	86			1				0.766667	1	1	0	0	1	1		95		78	0	1	1	1	0	2	5.5	3.5	0	0	0	1	14.2857	1	14.2857	1	0	0	1	100	100	1	0	87.5	0	0.125	12.5	1	100	0
2	279	86	2	3	1	0	3	0	0.783333	1	0	0	0	2	3	1	23	24	35	0	1	1	1	0	2	4	4	0	0	0	1	14.2857	1	14.2857	1	0	0	1	100	71.4286	1	0	85.7143	0	0.142857	14.2857	1	100	0
2	306	83	2	1	1	1	7	0	0.783333	1	0	0	0	1	3	18	7	25	30	0	1	3	3	0	2	4.85714	0	1	0	42.8571	1	14.2857	1	14.2857	1	0	0	1	100	100	1	0	71.4286	14.2857	0.142857	28.5714	1	100	0
2	87	91	1	2	1			0	0.783333	1	0	0	1	1	1	3	98	101	55	0	1	1	1	1	2	5.55556	4	1	69.2308	15.3846	1	7.69231	1	7.69231	1	0	0	1	46.1538	84.6154	1	0	53.8462	7.69231	0.384615	46.1538	1	100	0
2	167	72	2	3	1			0	0.783333	1	0	0	0	2	3		45	45	170	0	1	2	1	0	2	5.33333	4	0	0	0	1	9.09091	1	9.09091	1	0	0	1	100	100	1	1	100	0	0	0	1	100	0
2	155	81	2	3	1	1	5	2	0.8	1	0	1	1	2	3	3	31	34	65	0	1	2	2	0	2	5.33333	4	1	12.5	0	1	12.5	1	12.5	1	0	0	1	100	37.5	1	0	75	25	0	25	1	100	0
2	71	91	1	1	1	0	0	6	0.8	1	0	0	0	2	3	1	41	42	60	0	1	1	1	0	2	7.21429	1.33333	1	5.88235	29.4118	1	5.88235	1	5.88235	0	0	1	1	17.6471	100	1	0	82.3529	5.88235	0.117647	17.6471	1	100	0
2	73	83	2	3	1			6	0.833333	1	0	0	0	2	1	5	44	49	70	0	1	1	1	0	2	5.25	2	1	0	40	1	10	1	10	1	0	0	1	90	20	1	0	70	20	0.1	30	1	100	0
2	98	90	1	3	1	1	7	0	0.85	1	0	0	1	1	3	2	20	22	52	0	1	3	3	0	2	8	6	0	0	0	1	9.09091	1	9.09091	1	0	0	1	45.4545	90.9091	1	0	70	0	0.3	30	1	90.9091	0
2	72	80	1	2	1	0	3	1	0.85	1	0	0	0	1	1	4	27	31	60	0	1	2	2	0	2	6.75	2	0	0	0	1	11.1111	1	11.1111	1	0	0	1	33.3333	100	1	0	77.7778	0	0.222222	22.2222	1	100	1
2	165	90	2	3	2				0.866667	1	0	0	0	2	3		46		30	0	1	1	1	0	2	5.25	4	1	10	70	1	10	1	10	1	0	0	1	90	70	1	1	100	0	0	0	1	100	0
2	298	75	2	2	1	1	6	0	0.883333	1	0	0	0	1	1	2	5	7	60	0	1	2	2	0	2	5.38462	6	1	0	21.4286	1	7.14286	1	7.14286	0	1	0	1	100	21.4286	1	0	92.8571	7.14286	0	7.14286	1	100	0
2	174	86	1	2	1			0	0.9	1	0	0	0	2	3	4	48	52	30	0	1	2	1	0	2	3.66667	3	1	100	0	1	25	1	25	0	0	1	1	100	100	1	0	80	0	0.2	20	1	100	1
2	89	93	2	2	1	1	8	0	0.916667	1	0	0	1	2	3	1	19	20	40	0	1	2		0	2	2	1	0	0	0	1	50	1	50	1	0	0	1	50	100	1	0	0	50	0.5	100	1	100	1
2	261	89	1	3	2	1	4	3	0.916667	1	0	0	0	2	3	37	48	85	40	1	1	1	1	0	2	4.5	4	1	50	50	1	12.5	1	12.5	0	0	1	1	100	100	1	0	75	0	0.25	25	1	100	0
2	217	85	2	3	1	1	6	0	0.933333	1	0	0	0	1	1	2	40	42	65	0	1	2	2	0	2	6	2	0	0	0	1	11.1111	1	11.1111	1	0	0	1	22.2222	88.8889	1	0	75	25	0	25	1	88.8889	0
2	258	78	2	3	1			4	0.933333	1	0	0	0	1	1	18	46	64	55	0	1	1	1	0	2	6	3	1	88.8889	11.1111	1	11.1111	1	11.1111	1	0	0	1	88.8889	100	1	0	77.7778	0	0.222222	22.2222	1	100	1
2	23	94	1	3	2	1	4	7	0.933333	1	0	0	0	1	3	195	43	238	40	0	0			0	2	4.2	1.5	1	85.7143	0	1	14.2857	1	14.2857	0	0	1	1	71.4286	100	1	0	71.4286	0	0.285714	28.5714	1	100	0
2	35	85	1	2	1	1	5	7	0.95	1	0	0	0	2	3	1	27	28	25	0	1	1	1	0	2	4.33333	4	1	100	0	1	14.2857	1	14.2857	0	0	1	1	100	100	1	0	28.5714	71.4286	0	71.4286	1	100	0
2	211	93			1				0.95	1	0	0	0	2	1	2	45	47	55	0	1	1	1	0	2	5.5	3	1	33.3333	0	1	16.6667	1	16.6667	1	0	0	1	50	100	1	0	66.6667	0	0.333333	33.3333	1	100	1
2	38	86			1				0.966667	1	0	0	0	2	3	4	28	32	63	0	1	2	3	0	2	6.5	1	1	100	0	1	14.2857	1	14.2857	1	0	0	1	14.2857	100	1	0	71.4286	0	0.285714	28.5714	1	100	0
2	234	71	1	3	1	1	5	0	0.983333	1	0	0	0	2		3				0.333333	0			0				1	0	100	1	50	1	50	1	0	0	1	100	100	1	0	0	0	1	100	1	100	0
2	159	75	2	3	1			0	0.983333	1	0	0	0	1	1	7	47	54	60	0	1	2	2	0	2	5	3	0	0	0	1	12.5	1	12.5	1	0	0	1	100	75	1	0	50	0	0.5	50	1	100	0
1	369	92.1583	2	1	1	0	0	0	1	1	0	1	0	2	3	16	6	22	66	0	1	1	1	0	1	7.44444	1	1	0	100	1	50	1	100	1	0	0	1	100	70	1	0	90	0	10	10	1	50	0
1	443	91.5083	1	2	1	0	0	0	1	1	0	1	0	2	3	32	21	53	55	0	1	1	1	0	2	2.66667	0	1	0	20	0	0	1	100	0	0	1	1	100	20	1	0	20	80	0	80	1	80	0
1	251	73.3194	2	2	1	0	0	0	1	1	0	1	0	1	1	25	6	30	75	0	1	3	3	0	2	6.42857	0	0	0	0	0	0	1	62.5	1	0	0	1	62.5	100	1	1	100	0	0	0	1	87.5	0
1	436	80.1361	2	2	1	0	0	0	1	1	0	1	0	2	3	7	5	12	65	0	1	1	1	0	1	6.14286	0	0	0	0	0	0	1	100	0	0	1	1	100	25	1	0	87.5	12.5	0	12.5	1	87.5	0
3	186	87	2	2	1	0	0	0	1	1	0	0	1	2	3	5	17	22	42	0	0			0	0	7.84615	13	1	100	0	1	86.6667	1	33.3333	0	0	1	0	13.3333	86.6667	1	0	100	0	0	0	0	86.6667	0
3	320	83	3	2	1	0	0	0	1	1	0	0	1	2	3	2	39	41	53	0	1	4	1	0	0	1.375		1	0	100	1	33.3333	1	33.3333	0	0	1	1	0	33.3333	1	0	100	0	0	0	0	33.3333	1
3	22	81	2	3	1	0	0	0	1	1	0	0	1	2	3	10	14	24	31	0	1	2	1	0	0	12.1		1	28.5714	71.4286	1	90.9091	1	45.4545	0	0	1	0	27.2727	90.9091	1	0	100	0	0	0	0	90.9091	0
3	268	86	2	2	2	0	0	0	1	1	0	1	1	1	1		26		85	0	0		0	0	2	1		1	50	50	1	50	0	0	0	0	1	1	0	50	1	0	100	0	0	0	0	50	0
3	264	84	2	1	1	0	1	0	1	1	0	0	1	2	3	2	68	70	58	0	1	1	1	0	2	5.375	4	1	50	50	1	90.9091	1	27.2727	0	0	1	1	0	81.8182	1	0	100	0	0	0	0	90.9091	1
3	194	88	2	1	1	0	1	0	1	1	1	0	1	2	3	84	19	103	67	0	1	2	1	0	0	2.75		1	0	100	1	60	1	40	0	0	1	1	0	60	1	0	100	0	0	0	0	60	1
3	278	91	2	1	1	0	1	0	1	1	0	0	1	2	3	10	96	106	47	0	1	1	1	0	0	5.17857	4.33333	1	0	100	1	90.625	1	75	0	0	1	0	12.5	93.75	1	0	100	0	0	0	0	93.75	0
1	157	70.9111	2	2	1	0	1	0	1	1	0	1	0	1	1	38	6	44	66	0	1	1	2	0	1	5.5	0	0	0	0	0	0	1	66.6667	1	0	0	1	100	0	0	1	100	0	0	0	1	11.1111	0
1	329	86.8417	2	2	1	0	1	0	1	1	0	1	0	1	1	56	52	108	29	0	1	2	2	0	1	5	0	1	75	25	1	91.6667	1	100	0	0	1	1	100	91.6667	1	0	83.3333	8.33333	0	8.33333	0	0	0
1	407	88.2972	2	2	1	0	1	0	1	1	0	1	0	1	1	74	23	97	85	0	1	1	3	0	2	4.42857	0	1	0	66.6667	1	22.2222	1	100	0	0	1	1	100	88.8889	1	0	88.8889	11.1111	0	11.1111	0	0	0
3	80	89	2	2	1	0	1	0	1	1	0	0	1	2	3	1	70	71	80	0	1	1	1	0	1		2	1	100	0	1	100	1	100	0	0	1	0	66.6667	100	1	1	100	0	0	0	1	100	1
1	38	91.925	2	2	1	0	1	0	1	1	0	1	0	1	1	27	28	55	90	0	1	1	3	0	1	6.58333	1.5	1	0	35.7143	1	28.5714	1	100	1	0	0	1	100	0	0	0	85.7143	14.2857	0	14.2857	1	78.5714	0
3	318	88	2	3	1	0	1	0	1	1	0	0	1	2	3	4	41	45	40	0	1	1	1	0	0	5.58333	3	0	0	0	1	100	1	42.8571	0	0	1	1	0	100	1	1	100	0	0	0	1	100	0
3	57	71	2	1	1	0	2	0	1	1	0	0	0	1	3	16	72	88	75	0	1	1	1	0	0	4.33333	2.5	0	0	0	1	44.4444	1	33.3333	0	0	1	1	0	66.6667	1	0	100	0	0	0	0	77.7778	0
3	273	74	2	1	1	0	2	0	1	1	0	0	0	2	3	26	97	123	99	0	1	4	1	1	0	4.8	6.66667	1	57.1429	42.8571	1	100	1	42.8571	1	0	0	0	100	92.8571	1	1	100	0	0	0	1	100	0
3	219	76	2	1	1	0	2	0	1	1	1	0	1	1	1	273	62	335	92	0	1	1	1	1	2	2.36364	4	0	0	0	1	57.1429	1	28.5714	0	0	1	0	14.2857	92.8571	1	0	100	0	0	0	0	92.8571	0
3	78	91	2	1	1	0	2	0	1	1	0	0	1	2	3	1	69	70	46	0	1	1	1	0	1	5.55	3	0	0	0	1	82.6087	1	8.69565	0	0	1	1	0	82.6087	1	0	100	0	0	0	0	82.6087	0
3	253	84	3	1	1	0	2	0	1	1	0	0	1	1	1	2	17	19	86	0	1	2	1	0	1	5.90909		0	0	0	1	75	1	16.6667	0	0	1	1	0	83.3333	1	0	100	0	0	0	0	83.3333	0
3	307	84	3	1	1	0	2	0	1	1	0	0	1	2	3	4	50	54	51	0	1	2	1	0	2	6	4	1	0	100	1	80	1	50	0	0	1	1	0	80	1	0	100	0	0	0	0	80	0
3	59	82	1	2	1	0	2	0	1	1	0	0	1	1	3					0	1		1	0	0			0	0	0	1	100	1	16.6667	0	0	1	1	0	100	1	1	100	0	0	0	1	100	0
1	454	79.2111	2	2	1	0	2	0	1	1	0	1	0	1	1	7	18	25	90	0	1	1	1	0	1	7.66667	1	0	0	0	0	0	1	100	0	0	1	1	80	0	0	0	60	40	0	40	1	100	1
2	4	87	2	2	1	0	2	0	1	1	0	1	0	2	3	41	46	87	40	0	1	2		0	2			0	0	0	1	100	1	100	1	0	0	1	0	100	1	0	0	0	1	100	1	100	1
2	81	87	2	2	1	0	2	0	1	1	0	0	0	1	3		70	70	60	1	1	2	2	0	2	6.125	3	1	0	8.33333	1	8.33333	1	8.33333	1	0	0	1	91.6667	83.3333	1	0	63.6364	9.09091	0.272727	36.3636	1	91.6667	0
2	278	88	2	2	1	0	2	0	1	1	0	0	0	2	3	7	21	28	80	0	0			0	2	5	4	1	0	22.2222	1	11.1111	1	11.1111	1	0	0	1	77.7778	100	1	0	87.5	12.5	0	12.5	1	100	0
3	303	92	2	2	1	0	2	0	1	1	0	1	1	2	1	82	43	125	56	0	1	2	1	1	0	4.125	3	1	50	50	1	90	1	90	0	0	1	1	0	90	1	0	90	0	0.1	10	0	90	1
1	336	96.0361	2	2	1	0	2	0	1	1	0	1	0	1	1	91	27	118	62	0	1	1	1	0	1	5.125	1	0	0	0	1	30	1	100	0	0	1	1	100	0	0	0	0	20	10	30	0	0	0
3	144	81	2	1	2	0	2	0	1	1	0	0	1	1	1	6	86	92	85	0	1	2	1	0	1	5	3.66667	0	0	0	1	100	1	100	0	0	1	1	0	100	1	1	100	0	0	0	1	100	0
2	54	84	1	1	1	0	3	0	1	1	0	0	0	2	3	1	22	23	60	0	1	1	1	0	2	5.5	4	1	0	20	1	20	1	20	1	0	0	1	80	100	1	1	100	0	0	0	1	100	0
1	30	87.0972	1	1	1	0	3	0	1	1	0	1	0	2	3	26	27	53	30	0	0			1			0	0	0	0	0	0	1	100	0	1	0	1	100	100	1	0	50	50	0	50	0	0	1
3	26	89	1	1	1	0	3	0	1	1	0	0	1	2	3	3	12	15	44	0	1	1	1	0	0	7.5		1	100	0	1	85.7143	1	85.7143	0	0	1	1	0	85.7143	1	0	100	0	0	0	0	85.7143	0
2	204	75	2	1	1	0	3	0	1	1	0	0	0	1	1		44	44	90	0	1	2	2	0	2	5.5	4	1	40	50	1	10	1	10	1	0	0	1	70	100	1	0	60	10	0.3	40	1	100	0
1	129	84.1167	2	1	1	0	3	0	1	1	0	1	0	1	1	17	71	88	61	0	1	1	3	0	1	6.15385	2.5	1	0	17.6471	1	5.88235	1	76.4706	0	1	0	1	100	94.1176	1	0	82.3529	17.6471	0	17.6471	1	17.6471	0
1	69	84.7833	2	1	1	0	3	0	1	1	0	1	0	1	1	5	4	8	51	0	1	1	2	0	1	8.25	1	0	0	0	0	0	1	100	1	0	0	1	100	0	0	1	100	0	0	0	0	0	0
1	182	84.8472	2	1	1	0	3	0	1	1	0	1	0	2	3	9	30	38	130	0	1	1	3	0	1	5.28571	0	1	33.3333	55.5556	1	33.3333	1	88.8889	0	0	1	1	100	55.5556	1	1	100	0	0	0	1	22.2222	0
2	273	85	2	1	1	0	3	0	1	1	0	1	0	2	1	11	39	50	52	0	1	1	1	0	2	6	2	0	0	0	1	10	1	10	1	0	0	1	100	100	1	0	60	0	0.4	40	1	100	0
1	23	86.9917	2	1	1	0	3	0	1	1	0	1	0	2	3	14	7	21	30	0	1	1	3	0	2	7	0	0	0	0	0	0	1	100	0	1	0	1	100	100	1	1	100	0	0	0	1	16.6667	0
1	290	73.4778	3	1	1	0	3	0	1	1	0	1	0	1	1	108	6	115	49	0	1	3	7	1	1	5.5	0	1	0	33.3333	1	22.2222	1	88.8889	0	0	1	1	88.8889	55.5556	1	0	77.7778	0	0	0	1	33.3333	0
1	71	65	1	2	1	0	3	0	1	1	0	1	0	1	1	24	72	95	78	0	1	1	1	0	2	8.16667	0	0	0	0	1	40	1	50	0	0	1	1	100	0	0	0	0	50	0	50	0	0	0
1	230	69.0972	1	2	1	0	3	0	1	1	0	1	0	2	3	13	56	69	21	0	1	1	1	0	1	3.25	0	0	0	0	0	0	1	100	1	0	0	1	100	0	0	0	85.7143	0	0	0	1	28.5714	0
1	88	82.7444	1	2	1	0	3	0	1	1	0	1	0	1	1	18	52	71	90	0	1	1	1	0	1	7.66667	4.66667	1	83.3333	16.6667	1	50	1	100	1	0	0	1	100	0	0	0	83.3333	16.6667	0	16.6667	1	33.3333	1
1	107	88.6111	1	2	1	0	3	0	1	1	0	1	0	1	1	14	5	19	35	0	1	2	2	1	1	10.6364	0	1	33.3333	66.6667	1	16.6667	1	100	0	0	1	1	83.3333	91.6667	1	0	91.6667	8.33333	0	8.33333	1	75	1
1	376	91.8639	1	2	1	0	3	0	1	1	0	1	0	2	3	25	30	55	62	0	1	0	1	0	2	8.5	2	0	0	0	1	25	1	100	1	0	0	1	0	100	1	1	100	0	0	0	1	50	1
1	357	94.1083	1	2	1	0	3	0	1	1	0	1	0	2	3	35	170	205	53	0	0			0			2.5	1	100	0	0	0	1	100	0	0	1	1	100	100	1	0	16.6667	83.3333	0	83.3333	1	83.3333	1
1	52	94.5	1	2	1	0	3	0	1	1	0	1	0	1	1	15	8	23	40	1	1	3	3	0	1	10.2222	0	1	0	40	0	0	1	100	1	0	0	1	100	0	0	0	0	20	30	50	0	0	0
3	117	99	1	2	1	0	3	0	1	1	0	0	1	1	1	5	66	71	78	0	0	0	1	0	0	6.55556	8	1	0	100	1	58.3333	1	50	0	0	1	0	0	58.3333	1	0	100	0	0	0	0	58.3333	0
1	435	70.6389	2	2	1	0	3	0	1	1	0	0	0	1	1		22		60	0	1	1		0	1	4.5	1	0	0	0	0	0	1	100	0	1	0	1	25	50	1	0	25	75	0	75	1	100	1
1	156	71.2639	2	2	1	0	3	0	1	1	0	1	0	1	1	11	29	40	64	0	1	1	1	0	1	6.66667	0	0	0	0	0	0	1	100	0	0	1	1	62.5	0	0	1	100	0	0	0	0	0	0
1	295	72.0333	2	2	1	0	3	0	1	1	0	1	0	1	1	15	28	43	97	0	1	1	1	0	1	6.2	1	0	0	0	0	0	1	100	0	0	1	1	66.6667	0	0	0	83.3333	16.6667	0	16.6667	1	83.3333	0
1	427	73.8139	2	2	1	0	3	0	1	1	0	1	0	2	3	16	6	23	44	0	1	3	3	0	2	8	0	0	0	0	1	44.4444	1	100	1	0	0	1	100	100	1	0	88.8889	11.1111	0	11.1111	1	100	0
1	21	76.2639	2	2	1	0	3	0	1	1	0	1	0	1	1	94	6	99	85	1	1	1	2	1	2	8.75		0	0	0	0	0	1	100	0	0	1	1	0	0	0	1	100	0	0	0	1	100	0
1	55	76.6111	2	2	1	0	3	0	1	1	0	0	0	1	1	0	19	19	63	0	1	0	4	0	1	6.57143	1	0	0	0	0	0	1	66.6667	0	1	0	1	100	0	0	1	100	0	0	0	1	88.8889	0
1	245	80.3972	2	2	1	0	3	0	1	1	0	1	0	2	3	20	27	47	39	0	1	1	1	0	1	6.33333	1.5	1	20	80	0	0	1	100	0	0	1	0	0	100	1	0	0	20	40	60	0	0	1
1	331	81.0417	2	2	1	0	3	0	1	1	0	1	0	2	3	7	48	54	111	0	0			0	2	1.5	0	0	0	0	0	0	1	100	0	1	0	1	100	25	1	1	100	0	0	0	0	0	1
1	446	82.1889	2	2	1	0	3	0	1	1	0	1	0	2	3	17	2	20	90	0	1	1	1	0	1	5.28571	1	1	0	62.5	1	12.5	1	100	0	0	1	1	87.5	0	0	0	87.5	12.5	0	12.5	1	87.5	0
1	13	83.4611	2	2	1	0	3	0	1	1	1	1	0	1	3	17	50	67	75	0	1	1	1	0	2	5.875	3.66667	0	0	0	1	54.5455	1	100	1	0	0	1	100	9.09091	1	1	100	0	0	0	0	0	0
1	514	83.6583	2	2	1	0	3	0	1	1	1	1	0	2	3	7	4	12	82	0	1	2	2	0	2	3.2	5	1	83.3333	16.6667	1	100	1	100	1	0	0	1	100	100	1	0	0	33.3333	66.6667	100	0	0	0
1	95	84.075	2	2	1	0	3	0	1	1	0	1	0	2	3	7	17	25	83	0	1	3	3	0	1	6.66667	2	0	0	0	0	0	1	100	0	0	1	1	100	0	0	0	0	33.3333	0	33.3333	0	0	1
1	239	84.175	2	2	1	0	3	0	1	1	0	1	0	2	3	26	52	78	55	0	1	1	1	0	2	9.14286	2	1	10	0	1	30	1	100	1	0	0	1	90	100	1	1	100	0	0	0	1	40	0
1	271	84.7778	2	2	1	0	3	0	1	1	0	1	0	1	1	191	28	219	85	0	1	1	1	0	1	6	0	1	0	100	1	66.6667	1	100	1	0	0	1	100	100	1	0	0	66.6667	0	66.6667	0	0	1
1	419	86.3056	2	2	1	0	3	0	1	1	1	1	0	2	3	7	23	29	57	0	1	1	1	0	1	3.5	0	1	0	100	1	83.3333	1	100	0	0	1	1	66.6667	100	1	1	100	0	0	0	1	50	0
1	416	87.1222	2	2	1	0	3	0	1	1	0	1	0	2	3	11	6	17	26	0	1	3	3	0	1	3.42857	0	1	50	50	0	0	1	87.5	0	0	1	1	100	100	1	1	100	0	0	0	0	0	0
1	20	87.4778	2	2	1	0	3	0	1	1	0	1	0	1	3	14	4	19	57	0	1	1	1	0	1	10.3846	0	1	0	7.14286	1	7.14286	1	100	0	0	1	1	21.4286	7.14286	1	1	100	0	0	0	1	92.8571	0
1	459	87.6167	2	2	1	0	3	0	1	1	0	1	0	1	1	29	20	49	50	0	1	1	1	0	1	6.16667	1	1	0	100	1	12.5	1	100	0	0	1	1	100	0	0	0	75	25	0	25	1	100	0
3	32	88	2	2	1	0	3	0	1	1	0	0	1	1	1	1	44	45	62	0	1	1	1	0	1	10.6	7	1	0	100	1	58.3333	1	25	0	0	1	0	25	91.6667	1	0	100	0	0	0	0	91.6667	0
1	116	88.2056	2	2	1	0	3	0	1	1	0	1	0	1	1	22	23	45	45	0	1	1	1	0	1	6	0	0	0	0	1	25	1	100	0	0	1	1	100	0	0	0	0	75	0	75	0	0	1
1	380	88.4417	2	2	1	0	3	0	1	1	0	1	0	2	3	28	7	35	11	0	1	2	2	0	2	4.375	0	1	11.1111	66.6667	1	11.1111	1	100	0	0	1	1	77.7778	100	1	1	100	0	0	0	1	66.6667	0
1	394	90.8028	2	2	1	0	3	0	1	1	0	1	0	2	3	24	4	28	32	0	1	1	1	0	1	3.5	0	1	14.2857	0	0	0	1	100	0	1	0	1	100	85.7143	1	0	85.7143	14.2857	0	14.2857	1	100	0
3	293	91	2	2	1	0	3	0	1	1	0	0	1	2	3	21	46	67	54	0	1	1	1	0	0	4.18182	3	0	0	0	1	69.2308	1	23.0769	0	0	1	1	0	84.6154	1	0	100	0	0	0	0	84.6154	0
1	122	102.964	2	2	1	0	3	0	1	1	0	1	0	1	1	23	25	48	55	0	1	1	1	0	1	3.16667	1.5	1	0	75	0	0	1	100	0	0	1	1	25	37.5	1	0	75	25	0	25	1	50	0
3	160	81	3	2	1	0	3	0	1	1	1	0	1	2	3	3	15	18	39	0	1	2	1	1	0	3.85714		1	0	100	1	87.5	1	87.5	0	0	1	1	0	87.5	1	0	87.5	0	0.125	12.5	0	87.5	0
3	145	83	3	2	1	0	3	0	1	1	1	0	1	2	3	3	30	33	54	0	1	6	2	1	2	5.66667		1	0	100	1	50	1	62.5	0	0	1	0	12.5	62.5	1	0	100	0	0	0	0	62.5	0
1	515	94.7528	3	2	1	0	3	0	1	1	0	1	0	2	3	17	27	43	34	0	1	1	1	0	1	5.2	0	1	85.7143	0	1	100	1	100	0	0	1	1	100	100	1	0	0	28.5714	14.2857	42.8571	0	0	0
3	325	84	2	3	1	0	3	0	1	1	0	0	1	2	3	2	47	49	48	0	1	1	1	0	0	7.76923	5	0	0	0	1	86.6667	1	40	0	0	1	1	0	86.6667	1	0	100	0	0	0	0	86.6667	0
1	497	89.4361	1	1	1	1	4	0	1	1	0	1	0	2	3	13	30	43	32	0	1	1	1	0	1	5	0	1	0	75	0	0	1	100	0	0	1	1	25	100	1	0	25	50	0	50	1	75	1
1	365	92.8389	2	1	1	1	4	0	1	1	0	1	0	1	1	18	77	95	44	0	1	1	1	0	1	4.75	0	0	0	0	0	0	1	100	0	0	1	1	91.6667	0	0	0	0	50	0	50	0	0	0
1	410	70.8972	2	2	1	1	4	0	1	1	0	1	0	1	1	23	55	78	85	0	1	1	1	0	1	9.125	5	0	0	0	1	63.6364	1	100	0	1	0	1	45.4545	100	1	0	90.9091	0	0	0	1	63.6364	0
3	51	76	2	2	1	1	4	0	1	1	1	0	1	1	1	19	62	81	63	0	1	1	1	0	1	7.125	2	0	0	0	1	78.9474	1	21.0526	0	0	1	1	0	84.2105	1	0	100	0	0	0	0	84.2105	0
1	296	81.1778	2	2	1	1	4	0	1	1	0	1	0	2	3	17	9	26	11	0	1	1	1	0	1	4.88889	0	1	20	70	1	50	1	50	0	0	1	1	70	100	1	1	100	0	0	0	1	10	0
3	73	82	2	2	1	1	4	0	1	1	0	0	1	1	1	1				0	1	1	1	1	0	6.64286	0	1	0	100	1	93.75	1	18.75	0	0	1	1	0	93.75	1	1	100	0	0	0	1	100	0
3	294	87	2	2	1	1	4	0	1	1	0	0	1	1	1	2	52	54	70	0	1	1	1	0	2	4.14286	4	1	50	50	1	100	1	33.3333	0	0	1	1	0	100	1	0	88.8889	0	0.111111	11.1111	1	100	0
3	86	93	2	2	1	1	4	0	1	1	0	0	1	1	1	3	31	34	99	0	1	1	1	0	1	3.84615		1	62.5	37.5	1	92.5926	1	92.5926	0	0	1	1	0	92.5926	1	0	100	0	0	0	0	92.5926	0
3	321	72	3	2	1	1	4	0	1	1	0	0	0	2	3	4	46	50	48	0	1	1	1	0	2	5.375	3	0	0	0	0	0	1	20	0	0	1	0	90	100	1	1	100	0	0	0	1	100	0
2	69	81	1	3	1	1	4	0	1	1	0	0	0	1	3	1	68	69	50	0	1	1	1	0	2	5.0625	3.33333	1	47.3684	0	1	5.26316	1	5.26316	1	0	0	1	94.7368	84.2105	1	0	89.4737	10.5263	0	10.5263	1	100	0
3	282	89	1	3	1	1	4	0	1	1	0	0	1	1	1	5	35	40	61	0	1	1	1	0	1	0.333333	2	0	0	0	1	37.5	1	37.5	0	0	1	1	0	37.5	1	0	100	0	0	0	0	37.5	0
2	257	91	1	3	1	1	4	0	1	1	0	0	0	2	3	28	48	76	26	0	1	2	2	0	2	6.6	2	0	0	0	1	8.33333	1	8.33333	1	0	0	1	100	100	1	1	100	0	0	0	1	100	0
2	91	76	2	3	1	1	4	0	1	1	0	0	1	2	1	1	47	48	70	0	1	1	1	0	2	5	4	0	0	0	0	0	1	16.6667	1	0	0	1	33.3333	100	1	0	33.3333	33.3333	0.333333	66.6667	1	100	0
3	266	85	2	3	1	1	4	0	1	1	0	0	1	2	3	2	79	81	41	0	1	1	1	0	0	5	5	1	82.3529	17.6471	1	94.4444	1	50	0	0	1	1	0	94.4444	1	0	100	0	0	0	0	94.4444	0
3	205	87	2	3	2	1	4	0	1	1	0	0	1	1	1	1	29	29	73	0	1	1	1	0	1	1		0	0	0	1	14.2857	1	42.8571	0	0	1	1	0	42.8571	1	0	100	0	0	0	0	42.8571	1
3	96	83	1	1	1	1	5	0	1	1	0	0	1	1	1	2	5	7	86	0	1	1	1	0	1	5.63636		1	100	0	1	90.9091	1	18.1818	0	0	1	1	0	90.9091	1	0	100	0	0	0	0	90.9091	0
1	120	85.575	1	1	1	1	5	0	1	1	0	1	0	2	3	7	33	40	30	0	1	1	1	0	1	6.76923	0	1	20	73.3333	1	26.6667	1	100	0	0	1	1	93.3333	73.3333	1	1	100	0	0	0	1	86.6667	0
3	193	86	1	1	1	1	5	0	1	1	0	0	1	2	3	3	24	27	38	0	1	1	1	0	0			1	0	100	1	100	1	100	0	0	1	1	0	100	1	1	100	0	0	0	1	100	0
1	332	75.9528	2	1	1	1	5	0	1	1	0	1	0	1	1	341	51	393	63	0	1	1	1	0	2	4.71429	0.333333	0	0	0	0	0	1	90	0	1	0	1	100	0	0	0	80	10	10	20	1	10	0
1	420	81.4611	2	1	1	1	5	0	1	1	0	1	0	1	1	19	28	47	53	0	1	1	1	0	1	5	2	0	0	0	1	44.4444	1	100	0	0	1	1	66.6667	0	0	0	88.8889	11.1111	0	11.1111	1	100	0
1	220	81.7083	2	1	1	1	5	0	1	1	1	1	0	2	3	8	8	17	61	0	1	2	6	0	1	3.85714	0	0	0	0	1	25	1	100	0	0	1	0	0	100	1	0	87.5	12.5	0	12.5	1	87.5	0
1	61	82.25	2	1	1	1	5	0	1	1	1	1	0	2	3	17	7	24	96	0	1	1	2	0	1	7.33333	0	0	0	0	0	0	1	100	0	1	0	1	100	0	0	1	100	0	0	0	1	100	0
3	314	85	2	1	1	1	5	0	1	1	0	1	1	1	3	3	42	45	49	0	1	1	1	0	1	3.125	3	1	0	100	1	70	1	30	0	0	1	1	0	70	1	0	100	0	0	0	0	70	0
3	17	90	2	1	1	1	5	0	1	1	1	0	1	1	3	7	50	57	143	0	1	1	1	0	1	11.25	3	0	0	0	1	90	1	40	0	0	1	0	20	80	1	0	100	0	0	0	0	70	0
3	220	90	2	1	1	1	5	0	1	1	0	0	1	1	1	3	41	44	76	0	1	1	1	0	1	5.70588	4	1	64.2857	35.7143	1	100	1	31.5789	0	0	1	1	0	100	1	1	100	0	0	0	1	100	0
1	176	71.2833	1	2	1	1	5	0	1	1	1	1	0	1	1	3	22	25	65	0	1	1	1	0	1	7.18182	0	0	0	0	0	0	1	38.4615	1	0	0	1	100	0	0	0	0	23.0769	15.3846	38.4615	0	0	0
1	367	73.4194	1	2	1	1	5	0	1	1	0	1	0	2	3	51	24	75	31	0	1	1	2	0	1	2.625	0	0	0	0	0	0	1	40	1	0	0	1	100	10	1	1	100	0	0	0	0	0	0
3	224	84	1	2	1	1	5	0	1	1	0	0	0	1	1		45		74	0	1	1	1	1	1	3.14286	4	1	0	100	1	75	1	75	0	0	1	1	0	75	1	0	100	0	0	0	0	75	0
1	364	88.575	1	2	1	1	5	0	1	1	0	1	0	2	3	25	56	82	53	0	0			0	1	6	0	1	100	0	1	100	1	100	0	0	1	1	75	100	1	0	0	100	0	100	0	0	1
1	496	90.1722	1	2	1	1	5	0	1	1	0	1	0	1	1	16	30	46	73	0	1	1	1	0	1	5.16667	1	1	62.5	0	1	50	1	100	0	0	1	1	87.5	0	0	0	87.5	12.5	0	12.5	1	87.5	0
1	215	66.1861	2	2	1	1	5	0	1	1	0	1	0	1	3	101	44	146	42	0	1	1	1	0	1	6	0	0	0	0	0	0	0	0	1	0	0	1	100	0	0	0	0	28.5714	28.5714	57.1429	0	0	0
1	452	74.5639	2	2	1	1	5	0	1	1	0	1	0	1	1	43	7	50	75	0	1	2	1	0	2	4.25	3	0	0	0	1	60	1	100	0	0	1	1	100	20	1	0	80	20	0	20	1	100	0
1	340	78.6389	2	2	1	1	5	0	1	1	0	1	0	1	1	23	46	69	75	0	1	1	1	0	1	5.5	0	0	0	0	0	0	1	100	0	0	1	1	100	0	0	0	0	42.8571	0	42.8571	0	0	1
1	206	79.9111	2	2	1	1	5	0	1	1	0	1	0	2	3	21	28	49	22	0	1	1	1	0	1	5.57143	0	0	0	0	0	0	1	77.7778	1	0	0	1	100	0	0	0	0	22.2222	22.2222	44.4444	0	0	0
3	302	80	2	2	1	1	5	0	1	1	0	0	1	2	3	9	28	37	32	0	1	1	1	0	0	4.54545		0	0	0	1	91.6667	1	33.3333	0	0	1	1	0	91.6667	1	0	100	0	0	0	0	91.6667	0
3	171	82	2	2	1	1	5	0	1	1	0	0	1	1	1	36	46	82	73	0	1	2	1	1	1	4.86957	9	1	33.3333	66.6667	1	76	1	56	0	0	1	0	44	76	1	0	100	0	0	0	0	76	0
3	11	86	2	2	1	1	5	0	1	1	0	0	1	1	1	10	18	28	66	0	1	1	1	0	1	8.625		0	0	0	1	77.7778	1	22.2222	0	0	1	1	0	55.5556	1	0	100	0	0	0	0	88.8889	0
1	425	87.5722	2	2	1	1	5	0	1	1	0	1	0	2	3	17	97	114	35	0	1	0	1	0	1	6	4.2	1	0	100	0	0	1	100	0	0	1	1	0	100	1	0	75	25	0	25	1	100	0
1	393	90.5361	2	2	1	1	5	0	1	1	0	1	0	2	3	18	6	24	42	0	1	1	1	0	1	5.25	1	1	0	55.5556	1	55.5556	1	44.4444	0	0	1	1	100	0	0	0	88.8889	11.1111	0	11.1111	1	100	0
2	128	83	2	3	1	1	5	0	1	1	0	0	0	2	1	45	46	91	35	0	1	1	1	0	2	5	4	1	0	33.3333	1	16.6667	1	16.6667	1	0	0	1	83.3333	100	1	1	100	0	0	0	1	100	0
3	233	87	2	3	1	1	5	0	1	1	0	0	1	2	3	26	81	107	48	0	1	1	1	0	1	5.35	1.5	0	0	0	1	60.8696	1	21.7391	0	0	1	1	0	73.913	1	0	100	0	0	0	0	73.913	0
3	223	74	2	1	1	1	6	0	1	1	0	0	0	2	3	1	33	34	42	0	1	1	1	0	0	2.4375		0	0	0	1	17.6471	1	11.7647	1	0	0	0	64.7059	58.8235	1	0	100	0	0	0	0	64.7059	0
3	166	85	2	1	1	1	6	0	1	1	0	0	1	2	3	3	18	21	68	0	1	1	1	0	1	4.125		1	0	100	1	55.5556	1	22.2222	0	0	1	1	0	77.7778	1	0	100	0	0	0	0	77.7778	1
3	261	90	2	1	1	1	6	0	1	1	0	0	1	1	1	2	32	34	85	0	1	1	1	0	1	3.5		1	28.5714	71.4286	1	69.2308	1	69.2308	0	0	1	1	0	69.2308	1	0	100	0	0	0	0	69.2308	0
1	14	78.675	3	1	1	1	6	0	1	1	0	1	0	1	1	32	48	80	81	0	1	1	1	0	2	7	3.33333	0	0	0	1	14.2857	1	100	1	0	0	1	100	0	0	1	100	0	0	0	0	0	0
1	168	76.4083	2	2	1	1	6	0	1	1	0	1	0	1	1	12	29	41	64	0	1	1	1	0	1	6	2	0	0	0	0	0	1	100	0	0	1	1	87.5	12.5	1	0	87.5	12.5	0	12.5	1	100	0
1	310	86.0944	2	2	1	1	6	0	1	1	0	1	0	1	1	19	47	66	99	0	0			0		0	0	1	20	80	0	0	1	100	0	1	0	1	60	100	1	0	0	100	0	100	1	100	0
1	457	87.8694	2	2	1	1	6	0	1	1	0	1	0	2	3	12	23	35	57	0	1	1	2	0	2	4.2	0.5	1	0	100	0	0	1	71.4286	0	0	1	1	100	0	0	0	85.7143	14.2857	0	14.2857	1	57.1429	1
3	181	92	2	2	1	1	6	0	1	1	0	0	1	1	1	2	8	10	72	0	0			1	1	5.5		0	0	0	1	75	1	37.5	0	0	1	0	50	75	1	0	100	0	0	0	0	75	0
3	125	76	2	3	1	1	6	0	1	1	0	0	1	1		6				0	0	0		0				0	0	0	1	100	0	0	0	0	1	1	0	100	1	1	100	0	0	0	1	100	0
3	242	85	2	3	1	1	6	0	1	1	0	0	1	2	3	1	60	60	100	0	1	1	1	0	2	0.833333	5	0	0	0	1	55.5556	1	44.4444	0	0	1	1	0	55.5556	1	0	100	0	0	0	0	55.5556	1
1	308	90.0444	2	2	2	1	6	0	1	1	0	1	0	2	3	24	53	77	27	0	1	2	2	0	1	6.4	0	1	0	62.5	1	12.5	1	100	0	0	1	1	100	12.5	1	1	100	0	0	0	1	25	0
1	109	90.9417	1	1	1	1	7	0	1	1	0	1	0	2	3	18	6	24	35	0	1	2	2	0	1	9.22222	2	0	0	0	0	0	1	100	0	1	0	1	100	90	1	0	90	10	0	10	1	100	0
1	113	73.2806	2	1	1	1	7	0	1	1	0	1	0	1	1	25	53	78	57	0	1	1	1	0	1	5.75	2.33333	1	0	71.4286	0	0	1	100	0	0	0	1	100	0	0	0	85.7143	14.2857	0	14.2857	1	85.7143	0
1	16	90.3639	2	1	1	1	7	0	1	1	0	1	0	2	3	41	28	69	49	0	1	1	1	0	1	10.5714	0	0	0	0	0	0	1	100	0	1	0	1	0	0	0	0	93.75	6.25	0	6.25	1	93.75	0
1	135	68	1	2	1	1	7	0	1	1	0	1	0	2	3	12	27	39	49	0	1	2	2	0	2	8.25	0	0	0	0	0	0	1	100	0	1	0	1	100	0	0	0	66.6667	33.3333	0	33.3333	1	83.3333	1
1	505	74.9111	1	2	1	1	7	0	1	1	0	1	0	1	1	39	31	69	81	0	1	1	1	0	1	4.8	3	1	85.7143	14.2857	1	100	1	100	1	0	0	1	100	100	1	0	0	28.5714	0	28.5714	0	0	0
1	322	79.3861	2	2	1	1	7	0	1	1	1	1	0	1	1	29	125	155	79	0	1	1	1	0	1	5	0	0	0	0	0	0	1	100	0	0	1	1	100	100	1	0	50	50	0	50	1	100	0
1	335	80.0417	2	2	1	1	7	0	1	1	0	1	0	2	3	19	27	46	48	0	1	1	6	0	1	5.125	0	1	10	0	1	20	1	100	0	0	1	1	100	40	1	0	90	0	0	0	0	0	0
1	415	81.175	2	2	1	1	7	0	1	1	0	1	0	2	3	6	23	29	56	0	1	1	1	0	1	10	0	0	0	0	0	0	1	100	0	1	0	1	100	100	1	0	60	40	0	40	1	100	1
1	313	81.8861	2	2	1	1	7	0	1	1	1	1	0	2	3	7	23	30	33	0	1	1	1	0	1	6.33333	0	0	0	0	0	0	1	100	0	0	1	1	100	0	0	0	0	37.5	0	37.5	0	0	1
1	128	82.8028	2	2	1	1	7	0	1	1	0	1	0	1	1	8	48	56	70	0	1	1	1	0	1	5.4	0	1	0	37.5	0	0	1	100	0	1	0	1	50	50	1	0	62.5	37.5	0	37.5	1	37.5	0
2	88	86	2	2	1	1	7	0	1	1	0	0	0	1	3	96	33	129	60	0	1	2	2	0	2	6.72727	4	0	0	0	1	8.33333	1	8.33333	1	0	0	1	25	100	1	0	75	25	0	25	1	100	0
3	300	84	2	3	1	1	7	0	1	1	0	0	1	1	1	1	62	63	80	0	1	2	1	1	2	5.18182	2	1	0	100	1	92.3077	1	61.5385	0	0	1	1	0	92.3077	1	0	100	0	0	0	0	92.3077	0
2	173	86	2	3	1	1	7	0	1	1	0	0	1	2	3	1	23	24	30	0	1	2	2	0	2	6.125	4	1	11.1111	88.8889	1	11.1111	1	11.1111	1	0	0	1	100	88.8889	1	0	77.7778	0	0.222222	22.2222	1	100	1
1	80	68.8694	2	1	1	1	8	0	1	1	0	1	0	1	1	31	21	52	65	0	1	1	3	0	2	7.5	3	1	16.6667	0	0	0	1	100	0	1	0	1	100	0	0	0	66.6667	33.3333	0	33.3333	1	100	0
1	39	70.0333	2	1	1	1	8	0	1	1	0	1	0	1	1	17	8	24	154	0	1	1	1	0	1	5.66667	1	1	0	75	1	50	1	100	1	0	0	1	75	0	0	0	75	25	0	25	1	75	1
1	41	70.6028	2	1	1	1	8	0	1	1	0	1	0	2	1	17	28	45	97	0	1	1	1	0	2	5.16667	2.5	0	0	0	0	0	1	100	0	1	0	1	100	0	0	0	87.5	12.5	0	12.5	1	87.5	0
1	387	75.6722	2	1	1	1	8	0	1	1	0	1	0	1	1	5	48	53	66	0	1	1	1	0	1	5.42857	3.25	1	18.1818	0	1	9.09091	1	63.6364	0	0	1	1	54.5455	0	0	0	72.7273	27.2727	0	27.2727	1	100	0
1	25	83.1194	2	1	1	1	8	0	1	1	0	1	0	1	1	26	29	55	40	0	1	1	2	0	1	7.9	0	1	16.6667	75	0	0	1	100	0	0	1	1	66.6667	100	1	1	100	0	0	0	0	0	0
1	243	84.4111	2	1	1	1	8	0	1	1	0	1	0	2	3	32	31	63	39	0	1	1	1	0	1	5.875	5	0	0	0	1	11.1111	1	100	0	0	1	1	0	0	0	0	77.7778	22.2222	0	22.2222	1	100	0
1	53	84.5611	2	1	1	1	8	0	1	1	0	1	0	2	3	5	45	50	35	0	0			0	1	10.16	0	1	6.25	62.5	1	31.25	1	87.5	0	0	1	1	75	0	0	0	68.75	25	6.25	31.25	0	0	1
1	28	85.0444	2	1	1	1	8	0	1	1	0	1	0	1	3	19	27	46	45	0	1	1	1	1	1	9.22222	0	1	0	54.5455	1	36.3636	1	63.6364	1	0	0	1	100	0	0	0	81.8182	18.1818	0	18.1818	1	72.7273	0
3	280	90	2	1	1	1	8	0	1	1	0	0	1	2	3	1	38	38	125	0	0			0		3.30769	2	1	0	100	1	73.3333	1	26.6667	0	0	1	1	0	73.3333	1	0	100	0	0	0	0	53.3333	0
1	204	83.3056	1	2	1	1	8	0	1	1	0	1	0	2	3	17	28	46	55	0	1	1	1	0	1	8.22222	0	0	0	0	1	45.4545	1	100	1	0	0	1	90.9091	90.9091	1	1	100	0	0	0	1	100	0
1	469	92.8861	1	2	1	1	8	0	1	1	0	1	0	2	3	16	22	38	33	0	1	0	1	0	1	5.57143	2	1	0	100	0	0	1	100	0	0	1	1	55.5556	44.4444	1	0	88.8889	11.1111	0	11.1111	1	100	0
1	145	93.7944	1	2	1	1	8	0	1	1	0	1	0	2	1	18	19	37	68	0	1	1	1	0	2	5.5	0	1	0	50	1	50	1	100	0	0	1	1	75	50	1	0	50	50	0	50	1	100	1
3	222	74	2	2	1	1	8	0	1	1	0	0	0	1	3	3	19	22	80	0	1	1	1	0	0	3.76471		1	0	100	1	72.2222	1	33.3333	0	0	1	0	77.7778	94.4444	1	0	100	0	0	0	0	94.4444	0
2	50	76	2	2	1	1	8	0	1	1	0	0	1	2	1	7	27	34	70	0	1	2	2	0	2	6.66667	3	0	0	0	1	10	1	10	1	0	0	1	100	100	1	0	88.8889	0	0.111111	11.1111	1	100	0
3	3333	83	2	2	1	1	8	0	1	1	0	0	1	1	1	2	45	47	49	0	1	1	1	0	0	7.76471		0	0	0	1	88.2353	1	35.2941	0	0	1	1	0	88.2353	1	0	100	0	0	0	0	88.2353	0
2	32	88	2	2	1	1	8	0	1	1	0	0	0	2	1	4	46	50	50	0	1	3	2	1	2	6	5.33333	0	0	0	1	11.1111	1	11.1111	0	0	1	1	88.8889	55.5556	1	0	42.8571	42.8571	0.142857	57.1429	1	100	0
1	146	90.8306	2	2	1	1	8	0	1	1	0	0	0	2	3	1	49	50	32	0	1	2	2	0	1	6.14286	0	0	0	0	0	0	1	70.5882	0	1	0	1	100	35.2941	1	0	76.4706	23.5294	0	23.5294	1	17.6471	0
1	330	93.9167	3	2	1	1	8	0	1	1	1	1	0	2	3	15	32	47	33	0	1	1	1	0	2	3	0	0	0	0	0	0	1	100	0	0	1	1	100	50	1	1	100	0	0	0	0	0	0
3	295	82	2	3	1	1	8	0	1	1	0	0	1	1	1	4	93	97	59	0	1	1	1	0	2	5.5	5.25	0	0	0	1	88.2353	1	58.8235	0	0	1	1	0	100	1	1	100	0	0	0	1	100	0
3	260	97	2	3	1	1	8	0	1	1	0	0	1	2	3	2	34	36	55	0	1	2	1	0	0	6.7619		0	0	0	1	95.4545	1	22.7273	0	0	1	1	0	95.4545	1	0	100	0	0	0	0	95.4545	0
1	70	91.9333	2	2	2	1	8	0	1	1	0	1	0	2	3	24	3	27	45	0	0			0	1	7	0	1	100	0	1	100	0	0	0	0	1	0	0	0	0	0	0	100	0	100	0	0	1
1	476	77.525	2	2	1	1	9	0	1	1	0	1	0	2	3		22		38	0	1	1	1	1	1	3	1	0	0	0	0	0	1	100	0	0	1	1	100	0	0	0	83.3333	16.6667	0	16.6667	1	33.3333	0
1	96	83.9694	2	2	1	1	9	0	1	1	0	1	0	2	3	18	6	24	102	0	1	1	7	0	1	3	0	1	0	40	1	50	1	100	0	0	1	1	100	40	1	1	100	0	0	0	1	40	0
1	97	85.2833	3	2	1	1	9	0	1	1	0	1	0	2	3	28	53	81	35	0	1	1	1	1	1	7	0	1	0	100	1	25	1	100	0	1	0	1	100	100	1	1	100	0	0	0	0	0	1
1	383	87.8333	1	1	1	1	10	0	1	1	0	1	0	2	3	29	74	103	37	0	1	1	1	0	1	5.75	0	0	0	0	0	0	1	100	0	0	1	1	100	0	0	0	0	75	0	75	0	0	0
1	269	78.7917	2	1	1	1	10	0	1	1	0	0	0	2	1	13	27	40	81	0	1	1	1	0	1	7.2	0.5	0	0	0	1	8.33333	1	100	0	0	1	1	66.6667	8.33333	1	0	58.3333	0	41.6667	41.6667	1	8.33333	0
1	136	78.5444	2	2	1	1	10	0	1	1	0	1	0	2	3	0	5	5	35	0	1	3	3	0	1	8.27273	0	0	0	0	1	25	1	100	0	1	0	1	100	100	1	0	91.6667	8.33333	0	8.33333	1	100	0
1	304	70.3194	3	2	1	1	10	0	1	1	0	1	0	1	1	15	6	21	86	0	1	1	1	0	1	5.16667	1	0	0	0	0	0	1	100	0	0	1	1	100	0	0	0	85.7143	14.2857	0	14.2857	1	100	0
1	401	86.4306	3	2	1	1	10	0	1	1	0	1	0	1	3	7	25	32	36	0	1	1	1	0	1	2.71429	2	1	0	66.6667	1	66.6667	1	100	0	0	1	1	100	44.4444	1	1	100	0	0	0	1	77.7778	0
2	20	81	1	2	1			0	1	1	0	0	0	1	1		41	41	70	0	1	1	1	0	2	4.85714	4	1	0	22.2222	1	11.1111	1	11.1111	1	0	0	1	77.7778	66.6667	1	0	55.5556	0	0.444444	44.4444	1	100	0
2	243	80	2	2	1			0	1	1	0	0	0	1	3	2	40	42	80	0	1	4		0	2	3	2	0	0	0	1	20	1	20	1	0	0	1	100	100	1	0	40	20	0.4	60	1	100	1
2	115	85	1	3	1			0	1	1	0	0	1	1	1	44	25	69	50	0	1	2	3	0	2	5.33333	4	1	14.2857	42.8571	1	14.2857	1	14.2857	1	0	0	1	57.1429	100	1	0	71.4286	14.2857	0.142857	28.5714	1	100	0
2	219	86	1	3	1			0	1	1	0	0	0	1	3	3	42	45	40	0	1	3	2	0	2	4.85714	4	0	0	0	1	11.1111	1	11.1111	0	0	1	1	66.6667	100	1	0	77.7778	0	0.222222	22.2222	1	100	0
2	141	92	2	2	2			0	1	1	1	0	0	2	1	2	26	28	26	0	1	1	2	0	2	7.6	4	1	0	16.6667	1	16.6667	1	16.6667	1	0	0	1	50	100	1	0	83.3333	0	0.166667	16.6667	1	100	0
3	58	85	2	1	1	0	0	1	1	1	0	0	1	2	3	4	42	46	46	0	1	1	1	0	0	7.08	1	1	60	40	1	96.2963	1	81.4815	0	0	1	1	0	96.2963	1	0	100	0	0	0	0	96.2963	0
3	204	80	3	2	1	0	0	1	1	1	0	0	1	2	3	3	42	45	53	0	1	1	1	0	0	3.07143	0	1	0	100	1	62.5	1	50	0	0	1	0	0	62.5	1	0	100	0	0	0	0	62.5	0
3	142	94	2	3	1	0	0	1	1	1	0	0	1	1	1	7	37	44	128	0	1	3	1	0	1	3.57143	3	1	16.6667	83.3333	1	56.25	1	18.75	0	0	1	0	18.75	56.25	1	0	100	0	0	0	0	56.25	0
3	179	80	2	1	1	0	1	1	1	1	0	0	1	1	3	3	15	18	53	0	1	1	1	0	0	3		0	0	0	1	70	1	60	0	0	1	0	50	70	1	0	100	0	0	0	0	70	0
3	206	81	2	1	1	0	1	1	1	1	1	0	1	1	1	163	48	211	75	0	1	1	1	0	1	5.45455	7	0	0	0	1	53.8462	1	23.0769	0	0	1	0	15.3846	76.9231	1	0	100	0	0	0	0	84.6154	1
3	190	89	2	1	1	0	2	1	1	1	1	0	1	1	1	5	34	39	74	0	1	1	1	0	1	7.13333	3	1	100	0	1	94.4444	1	38.8889	0	0	1	1	0	94.4444	1	1	100	0	0	0	1	100	0
3	13	92	3	1	1	0	2	1	1	1	0	0	1	2	3	2	41	43	38	0	1	1	1	0	0	13.375		0	0	0	1	88.2353	1	70.5882	0	0	1	0	29.4118	88.2353	1	1	100	0	0	0	0	94.1176	0
3	210	91	2	3	1	0	2	1	1	1	0	0	1	1	1	3	66	69	58	0	1	1	1	0	2	5.66667	4.5	1	76	24	1	100	1	70.3704	0	0	1	1	0	100	1	1	100	0	0	0	1	100	0
3	4	91	1	1	1	0	3	1	1	1	0	0	1	1	1	2	48	50	61	0	1	1	1	0	2	2	4	1	33.3333	66.6667	1	33.3333	1	100	0	0	1	0	66.6667	100	1	1	100	0	0	0	1	100	1
1	6	66.3667	2	1	1	0	3	1	1	1	0	1	0	1	1	13	26	39	92	0	1	1	1	0	1	6	9.5	0	0	0	1	16.6667	1	100	0	0	1	1	100	16.6667	1	0	0	33.3333	0	33.3333	0	0	1
1	186	68.3417	2	1	1	0	3	1	1	1	0	1	0	2	3	28	26	53	84	0	1	1	2	0	1	6.2	0	1	100	0	1	42.8571	1	100	0	0	1	1	100	100	1	1	100	0	0	0	0	0	0
3	93	84	2	1	1	0	3	1	1	1	0	0	1	1	1	321	66	387	92	0	1	1	1	0	1	5.58333	4	0	0	0	1	86.6667	1	26.6667	0	0	1	1	0	86.6667	1	0	100	0	0	0	0	86.6667	0
3	232	93	2	1	1	0	3	1	1	1	0	0	1	2	3	1	41	42	52	0	1	1	1	0	1	3.84615	4	0	0	0	1	86.6667	1	20	0	0	1	1	0	86.6667	1	0	100	0	0	0	0	86.6667	0
1	286	66.5333	1	2	1	0	3	1	1	1	0	1	0	1	1	17	46	63	88	0	1	1	3	0	2	7.625	0	0	0	0	0	0	1	100	0	1	0	1	90.9091	81.8182	1	0	54.5455	45.4545	0	45.4545	1	90.9091	0
1	62	86.2056	1	2	1	0	3	1	1	1	0	1	0	1	1	15	22	36	42	0	1	3	3	0	4	7.66667	0	1	0	9.09091	1	36.3636	1	72.7273	0	0	1	1	90.9091	90.9091	1	1	100	0	0	0	1	9.09091	0
1	501	89.8444	1	2	1	0	3	1	1	1	0	1	0	2	3	24	6	30	66	0	1	1	1	0	1	4.5	0	1	85.7143	14.2857	1	71.4286	1	100	0	0	1	1	85.7143	100	1	0	0	14.2857	28.5714	42.8571	1	57.1429	0
3	19	87	2	2	1	0	3	1	1	1	0	0	1	2	3	1	27	27	45	0	1	1	1	0	0	10.5833		1	0	100	1	61.5385	1	15.3846	0	0	1	0	23.0769	69.2308	1	0	100	0	0	0	0	69.2308	0
1	321	87.1278	2	2	1	0	3	1	1	1	0	1	0	1	1	20	27	47	101	1	1	3				4.33333	0	1	12.5	87.5	1	50	1	100	0	0	1	1	100	100	1	0	0	50	12.5	62.5	0	0	1
1	65	95.3056	2	2	1	0	3	1	1	1	0	1	0	2	3	6	78	84	66	0	1	0	1	0	1	5.8	1	1	0	100	0	0	1	100	0	1	0	1	100	0	0	0	66.6667	33.3333	0	33.3333	1	100	1
3	213	77	3	2	1	0	3	1	1	1	0	1	1	2	1	28	36	64	85	0	1	5	1	0	1	3.26667	1	1	100	0	1	64.7059	1	23.5294	0	0	1	1	0	70.5882	1	0	100	0	0	0	0	70.5882	0
3	7	93	2	3	1	0	3	1	1	1	0	0	1	1	1	3	40	43	80	0	1	1	1	0	0	9.06667	6	1	27.2727	72.7273	1	64.7059	1	11.7647	0	0	1	0	52.9412	82.3529	1	0	100	0	0	0	0	88.2353	0
3	249	93	2	3	1	0	3	1	1	1	0	0	1	2	3	3	39	42	82	0	1	2	1	0	2	6.52381	2	1	43.75	56.25	1	86.9565	1	39.1304	0	0	1	0	21.7391	91.3043	1	0	100	0	0	0	0	91.3043	0
3	118	94	2	3	1	0	3	1	1	1	0	0	1	2	3	3	38	41	69	0	0			0		2	4	1	100	0	1	100	1	100	0	0	1	1	0	66.6667	1	1	100	0	0	0	1	100	0
3	79	87	2	1	1	1	4	1	1	1	0	0	1	2	3	24	51	75	55	0	1	1	1	1	1	4.38462	0	1	0	100	1	86.6667	1	20	0	0	1	1	0	86.6667	1	0	100	0	0	0	0	86.6667	0
3	69	100	2	1	1	1	4	1	1	1	1	0	1	2	3	3	33	36	22	0	1	2	2	0	0	5.875		1	33.3333	66.6667	1	94.1176	1	76.4706	0	0	1	0	47.0588	94.1176	1	0	100	0	0	0	0	94.1176	0
3	140	96	2	2	1	1	4	1	1	1	0	0	1	1	1	2	62	64	64	0	1	1	1	0	1	8.16667	6	1	93.1034	6.89655	1	87.8788	1	24.2424	0	0	1	1	0	87.8788	1	0	96.9697	0	0.030303	3.0303	0	87.8788	0
3	277	86	2	3	1	1	4	1	1	1	0	0	1	1	1	7	95	102	77	1	1	6	1	0	2	4.07692	4	1	16.6667	83.3333	1	82.3529	1	52.9412	0	0	1	1	0	82.3529	1	0	100	0	0	0	0	82.3529	0
3	41	86	2	1	1	1	5	1	1	1	0	0	1	2	3	2	30	32	38	0	1	1	1	0	1	6.375		1	0	100	1	77.7778	1	77.7778	0	0	1	1	0	77.7778	1	0	100	0	0	0	0	77.7778	0
3	83	87	2	1	1	1	5	1	1	1	0	0	1	2	3	2	40	42	120	0	1	7	2	1	1	4.69231	0	1	60	40	1	86.6667	1	86.6667	0	0	1	0	20	86.6667	1	0	100	0	0	0	0	86.6667	1
3	6	89	2	1	1	1	5	1	1	1	0	0	1	2	3	3	47	50	29	0	1	1	1	0	0	10.8	10	0	0	0	1	71.4286	1	28.5714	0	0	1	0	14.2857	100	1	0	100	0	0	0	1	100	0
1	91	93.1889	2	1	1	1	5	1	1	1	0	1	0	1	3	18	54	71	105	0	0			0	1	6	2	0	0	0	0	0	1	100	0	1	0	1	100	0	0	0	50	50	0	50	1	75	1
1	524	83.3111	1	2	1	1	5	1	1	1	0	1	0	2	3	16	27	43	34	0	1	3	3	0	1	4.5	0	1	83.3333	0	1	100	0	0	0	0	1	1	100	83.3333	1	0	0	33.3333	16.6667	50	0	0	1
3	180	90	1	2	1	1	5	1	1	1	0	0	1	1	3	27	41	68	66	0	1	1	1	1	1	5.46429	4	1	0	100	1	96.6667	1	43.3333	0	0	1	1	0	96.6667	1	0	100	0	0	0	0	96.6667	1
3	3	90	2	2	1	1	5	1	1	1	0	0	1	1	1	3	19	22	67	0	1	2	1	1	1	5		0	0	0	1	16.6667	1	66.6667	0	0	1	0	16.6667	33.3333	1	0	100	0	0	0	0	66.6667	1
3	105	73	2	3	1	1	5	1	1	1	1	0	0	1	1	3	234	237	59	0	1	1	1	0	1	5.06667	5.44444	1	100	0	1	96	1	52	0	0	1	0	52	96	1	0	100	0	0	0	0	96	0
3	67	84	3	3	1	1	5	1	1	1	0	0	1	1	1	3	43	46	78	0	1	1	1	0	1	6.5	0	1	100	0	1	87.5	1	62.5	0	0	1	1	0	87.5	1	0	100	0	0	0	0	87.5	1
3	215	77	2	1	1	1	6	1	1	1	0	0	1	1	1	4	8	12	71	0	1	14	1	0	2	6.1		0	0	0	1	80	1	30	0	0	1	1	0	100	1	1	100	0	0	0	1	100	0
3	167	83	3	1	1	1	6	1	1	1	0	0	1	2	3	2	40	42	43	0	1	2	1	0	0	4.66667	3	0	0	0	1	71.4286	1	21.4286	0	0	1	1	0	78.5714	1	0	100	0	0	0	0	78.5714	0
1	4	74.0167	2	2	1	1	6	1	1	1	0	1	0	2	3	6	69	75	29	0	0			0			4.66667	0	0	0	0	0	1	100	0	1	0	1	66.6667	66.6667	1	0	0	100	0	100	1	100	1
1	82	79.6333	2	2	1	1	6	1	1	1	0	1	0	2	3	26	23	49	55	0	1	1	1	0	1	9.4	1	0	0	0	0	0	1	100	0	0	1	1	100	0	0	0	0	28.5714	28.5714	57.1429	0	0	0
3	256	85	2	2	1	1	6	1	1	1	0	0	1	1	1	2	17	19	79	0	1	1	1	0	2	4.5		0	0	0	1	70.5882	1	11.7647	0	0	1	1	0	70.5882	1	0	100	0	0	0	0	70.5882	0
2	142	79	2	1	1	1	7	1	1	1	0	0	0	1	3	2	6	8	40	0	1	3	3	0	2	6.2	2	0	0	0	1	10	1	10	1	0	0	1	0	70	1	0	90	0	0.1	10	1	100	0
3	39	78	2	2	1	1	7	1	1	1	0	0	1	1	1	40	74	114	57	0	1	2	1	0	1	1.44444	6	0	0	0	1	50	1	50	0	0	1	1	0	50	1	0	100	0	0	0	0	50	0
3	65	72	2	3	1	1	7	1	1	1	0	0	0			3	45	48	43	0	1	1	1	1	0		2.5	0	0	0	0	0	0	0	0	0	1	1	0	100	1	1	100	0	0	0	1	100	1
3	207	88	3	3	1	1	7	1	1	1	0	0	1	1	1	198	44	242	79	1	1	11	0	0		6	3	0	0	0	1	100	1	100	0	0	1	1	0	100	1	1	100	0	0	0	1	100	0
3	255	74	2	1	1	1	8	1	1	1	0	0	0	1	1	2	38	40	91	0	1	1	1	0	1	0.375	5	0	0	0	0	0	1	30	1	0	0	0	30	30	1	0	100	0	0	0	0	30	0
3	185	84	2	1	1	1	8	1	1	1	0	0	1	2	1	6	71	77	61	0	1	1	1	1	1	15.45	7.66667	1	95.6522	4.34783	1	100	1	50	0	0	1	0	58.3333	95.8333	1	1	100	0	0	0	1	100	0
3	276	84	3	1	1	1	8	1	1	1	0	0	1	1	1	10	46	56	78	0	1	3	1	1	1	3.38889	4	1	0	100	1	75	1	70	0	0	1	1	0	75	1	0	100	0	0	0	0	75	0
1	75	89.6417	2	2	1	1	8	1	1	1	0	1	0	1	1	24	7	31	55	0	1	1	1	0	1	5.25	1	1	20	60	1	20	1	80	0	1	0	1	100	0	0	0	80	20	0	20	1	100	0
3	187	74	2	1	1	1	10	1	1	1	0	0	0	1	1	2	47	49	83	0	1	2	1	0	1	1.09091	5	1	0	100	1	61.5385	1	15.3846	0	0	1	0	46.1538	61.5385	1	0	100	0	0	0	0	61.5385	0
2	264	79	1	3	1			1	1	1	0	0	0	1	3		43	43	30	0	1	2	2	0	2	4.4	2	1	71.4286	28.5714	1	14.2857	1	14.2857	0	0	1	1	100	100	1	0	85.7143	0	0.142857	14.2857	1	100	0
3	218	85	3	3	1			1	1	1	0	0	1	2	3	4	21	25	52	0	1	2	1	0	2	2.66667		1	33.3333	66.6667	1	50	1	75	0	0	1	1	0	75	1	0	100	0	0	0	0	75	1
3	327	78	3	1	1	0	0	2	1	1	0	0	1	1	1	6	51	57	65	0	1	2	1	1	1	5.28571	6	1	33.3333	66.6667	1	68.75	1	56.25	0	0	1	1	0	68.75	1	0	100	0	0	0	0	68.75	0
3	1111	93	3	1	1	0	0	2	1	1	0	0	1	1	1	2	73	75	65	0	1	1	1	0	2	3.9	4.5	1	0	100	1	84.6154	1	61.5385	0	0	1	1	0	84.6154	1	0	100	0	0	0	0	84.6154	0
1	348	92.8861	2	1	1	0	1	2	1	1	0	1	0	2	3	15	7	22	43	0	1	2	2	0	1	7	0	1	100	0	1	12.5	1	100	0	1	0	1	25	100	1	1	100	0	0	0	1	100	0
3	262	81	2	3	1	0	1	2	1	1	0	0	1	2	3	2	37	39	70	0	1	2	1	0	0	4.72222	4.5	1	94.7368	5.26316	1	90.4762	1	14.2857	0	0	1	1	0	90.4762	1	0	100	0	0	0	0	85.7143	0
1	405	64.7083	2	2	1	0	2	2	1	1	0	1	0	1	1	67	21	88	90	0	1	1	1	0	1	5.71429	0	0	0	0	0	0	1	100	1	0	0	1	100	0	0	0	0	33.3333	0	33.3333	0	0	0
1	18	90.2917	1	1	1	0	3	2	1	1	0	1	0	1	3	8	68	76	35	0	1	1	1	0	1	2	0	0	0	0	0	0	1	100	0	0	1	1	100	0	0	0	0	80	20	100	0	0	1
1	460	92.8806	1	2	1	0	3	2	1	1	0	1	0	1	1	18	7	25	66	0	1	1	1	0	1	4.57143	1	1	0	75	0	0	1	100	0	0	1	1	87.5	0	0	0	87.5	12.5	0	12.5	1	100	0
1	152	98.0111	1	2	1	0	3	2	1	1	0	1	0	2	1	16	3	19	62	0	1	1	1	0	1	6.42857	0	1	0	100	1	100	1	100	0	0	1	1	100	75	1	0	0	25	25	50	1	12.5	0
1	412	101.214	1	2	1	0	3	2	1	1	0	1	0	2	3	11	28	38	32	0	1	1	1	0	1	7.25	0	0	0	0	0	0	1	100	0	0	1	1	100	100	1	0	66.6667	33.3333	0	33.3333	1	100	0
1	342	83.7139	2	2	1	0	3	2	1	1	0	1	0	2	3	37	26	64	27	0	1	1	1	0	2	6.33333	0	1	0	72.7273	1	9.09091	1	100	0	0	1	1	81.8182	90.9091	1	1	100	0	0	0	0	0	0
1	212	90.2528	2	2	1	0	3	2	1	1	0	1	0	1	1	20	26	46	76	0	1	0	1	0	1	5.42857	0	0	0	0	0	0	1	88.8889	0	0	1	1	100	0	0	0	0	33.3333	22.2222	55.5556	0	0	0
1	491	69.3417	2	2	2	0	3	2	1	1	0	1	0	1	1	23	51	74	65	0	1	1	1	0	1	2.85714	0	0	0	0	1	70	0	0	0	0	1	1	20	10	1	1	100	0	0	0	0	0	0
3	291	71	2	2	2	0	3	2	1	1	0	0	0	2	3	4	54	58	76	0	1	1	1	0	0	1	5	1	0	100	1	42.8571	1	42.8571	0	0	1	0	42.8571	42.8571	1	0	100	0	0	0	0	42.8571	0
3	146	88	2	1	1	1	4	2	1	1	0	0	1	1	1	25	39	64	69	0	1	3	1	0	1	5.66667	3	1	36.3636	63.6364	1	78.5714	1	28.5714	0	0	1	0	14.2857	78.5714	1	0	100	0	0	0	0	78.5714	0
3	141	87	2	2	1	1	4	2	1	1	0	0	1	2	3	4	68	72	37	0	1	2	1	0	0	6.42857	7	1	93.75	6.25	1	69.5652	1	43.4783	0	0	1	0	26.087	69.5652	1	0	100	0	0	0	0	69.5652	0
1	125	91.0917	2	2	1	1	4	2	1	1	0	1	0	2	3	21	21	42	22	0	1	1	1	0	1	7.125	0	1	70	30	1	70	1	100	0	1	0	1	90	100	1	0	90	10	0	10	1	100	1
3	28	91	2	3	1	1	4	2	1	1	0	0	1	1	1	8	28	36	53	0	1	1	1	0	1	8.375		1	0	100	1	66.6667	1	55.5556	0	0	1	1	0	66.6667	1	0	100	0	0	0	0	66.6667	0
3	132	96	2	2	2	1	4	2	1	1	0	0	1	2	3	2	66	68	125	0	0		1	0	1	3	4	1	25	75	1	83.3333	1	83.3333	0	0	1	1	0	83.3333	1	0	100	0	0	0	0	66.6667	1
3	121	79	2	1	1	1	5	2	1	1	0	0	1	2	3	31	45	76	43	0	1	1	1	0	1		3	1	0	100	1	100	1	100	0	0	1	1	0	100	1	1	100	0	0	0	1	100	1
3	149	78	3	1	1	1	5	2	1	1	0	0	1	2	3	2	27	29	105	0	1	1	1	0	1	8.05263		1	100	0	1	75	1	25	0	0	1	0	55	70	1	0	100	0	0	0	0	75	0
3	33	91	2	2	1	1	5	2	1	1	0	0	1	2	3	2	46	48	42	0	1	1	1	0	0	15.1111	6	1	22.2222	77.7778	1	90	1	30	0	0	1	1	0	90	1	0	100	0	0	0	0	90	0
1	66	90.6778	2	1	1	1	6	2	1	1	0	1	0	2	3	19	7	26	27	0	1	1	2	0	1	5	0	0	0	0	0	0	1	100	0	0	1	1	85.7143	14.2857	1	1	100	0	0	0	0	0	0
1	389	78.1083	1	2	1	1	6	2	1	1	0	1	0	2	3	16	28	44	0	0	1	2	3	0	2	4.25	0	1	20	80	1	60	1	100	0	0	1	1	100	100	1	1	100	0	0	0	0	0	0
1	417	66.1111	2	2	1	1	6	2	1	1	0	1	0	1	3	5	47	52	35	1	1	2		0	1	0	0	1	0	33.3333	0	0	1	100	0	0	1	1	50	100	1	1	100	0	0	0	0	0	0
1	172	84.9917	2	2	1	1	6	2	1	1	0	1	0	2	3	27	69	96	54	0	1	1	1	0	1	6.36364	0	1	93.3333	6.66667	1	33.3333	1	100	0	1	0	1	100	100	1	1	100	0	0	0	1	80	0
1	150	85.0306	2	2	1	1	6	2	1	1	0	1	0	2	3	23	31	54	52	0	1	1	1	0	1	7	0	0	0	0	1	20	1	100	0	1	0	1	40	100	1	0	80	20	0	20	1	100	1
3	48	88	2	2	1	1	6	2	1	1	0	0	1	2	3	3	34	37	90	0	1	6	6	0	1	2	6	1	100	0	1	50	1	50	0	0	1	1	0	50	1	0	100	0	0	0	0	50	1
3	287	98	2	2	1	1	7	2	1	1	0	0	1	2	3	5	43	48	124	0	1	1	1	0	1	1.75	5	1	0	100	1	66.6667	1	66.6667	0	0	1	0	50	66.6667	1	0	100	0	0	0	0	66.6667	1
2	15	85	2	3	1	1	7	2	1	1	0	0	1	2	1	1	42	43	55	0	1	1	1	0	2	3	4	0	0	0	1	33.3333	1	33.3333	1	0	0	1	100	100	1	0	66.6667	0	0.333333	33.3333	1	100	1
3	36	88	2	3	1	1	7	2	1	1	1	0	1	2	3	2	32	34	43	0	1	1	1	0	0	12.6		1	16.6667	83.3333	1	80.9524	1	71.4286	0	0	1	1	0	80.9524	1	0	100	0	0	0	0	80.9524	0
3	158	83	2	1	1	1	8	2	1	1	0	0	1	1	1	4	38	42	46	0	1	1	1	0	1	4.14286		0	0	0	1	80	1	13.3333	0	0	1	1	0	80	1	0	100	0	0	0	0	80	0
1	148	90.4056	2	1	1	1	8	2	1	1	0	1	0	2	1	23	31	54	58	0	1	1		1		4	0	1	100	0	1	100	1	100	0	1	0	1	100	100	1	0	50	50	0	50	1	100	0
1	324	83	2	2	1	1	8	2	1	1	0	1	0	2	3	5	6	11	30	0	1	4	4	0	1	4.83333	0	1	85.7143	14.2857	0	0	1	100	0	0	1	1	100	100	1	0	0	28.5714	0	28.5714	0	0	0
1	76	90.5333	2	2	1	1	8	2	1	1	0	1	0	1	1	24	102	126	65	1	0			0			3.33333	1	0	100	0	0	1	100	1	0	0	1	100	0	0	1	100	0	0	0	1	100	1
2	242	70	2	3	1	1	8	2	1	1	0	0	0	2	1	4	38	42	115	0	1	2	2	0	2	5.75	2	0	0	0	1	10	1	10	1	0	0	1	100	100	1	0	80	0	0.2	20	1	100	0
3	100	73	2	2	1	1	9	2	1	1	1	0	0	1	1	5	40	45	100	0	1	1	1	0	1	1	3	0	0	0	1	40	1	30	0	0	1	0	20	40	1	0	100	0	0	0	0	40	1
1	74	83.3361	2	2	1	1	10	2	1	1	0	1	0	1	1	14	45	60	51	0	1	1	1	0	1	9	0	0	0	0	0	0	1	100	1	0	0	1	100	0	0	0	0	66.6667	0	66.6667	0	0	0
1	463	93.225	2	2	1	1	10	2	1	1	0	1	0	2		14			-15	0	0			0				1	0	100	0	0	1	100	0	0	1	1	100	20	1	0	40	60	0	60	1	100	1
2	251	81	1	3	2			2	1	1	0	0	0	1	3	2	21	23	40	0	1	3	3	0	2	3.28571	2	1	75	12.5	1	12.5	1	12.5	1	0	0	1	100	87.5	1	0	62.5	0	0.375	37.5	1	100	1
3	322	93	2	1	1	0	1	3	1	1	0	0	1	1	1	5	5	10	85	0	1	2	1	1	2	6		1	0	100	1	100	1	100	0	0	1	1	0	100	1	1	100	0	0	0	1	100	0
1	94	83.5306	1	2	1	0	3	3	1	1	0	1	0	2	3	7	24	31	54	0	1	1	1	0	1	7	0	1	100	0	0	0	1	100	0	0	1	1	25	0	0	0	0	50	25	75	0	0	1
1	237	97.1278	1	2	1	0	3	3	1	1	0	1	0	2	3	15	21	35	45	0	1	1	1	0	1	5.83333	0	1	0	100	1	100	1	100	1	0	0	1	100	100	1	0	0	37.5	12.5	50	0	0	0
3	12	88	3	3	1	0	3	3	1	1	0	0	1	2	3	3	47	50	56	0	1	1	1	0	1	9.76923	7	1	100	0	1	80	1	66.6667	0	0	1	1	0	93.3333	1	0	100	0	0	0	0	93.3333	0
1	247	82.2361	2	2	2	0	3	3	1	1	0	1	0	2	3	15	26	42	61	0	1	1	2	0	1	5.66667	0	1	100	0	1	12.5	1	100	0	1	0	1	12.5	100	1	0	75	25	0	25	1	100	0
1	203	81.8167	2	2	1	1	4	3	1	1	0	1	0	1	1	21	53	74	70	0	1	1	1	0	1	5	0	0	0	0	0	0	1	100	0	0	1	1	100	0	0	0	0	42.8571	28.5714	71.4286	0	0	1
3	1	91	2	1	1	1	5	3	1	1	0	0	1	2	3		21		25	0	1	1	1	0	1	11.5833	6	1	92.8571	7.14286	1	85.7143	1	50	0	0	1	1	0	71.4286	1	0	100	0	0	0	0	92.8571	0
3	131	85	2	3	1	1	5	3	1	1	0	0	1	1	1	22	46	68	85	0	1	1	1	0	1	4.76923	2	1	16.6667	83.3333	1	80	1	60	0	0	1	1	0	80	1	0	100	0	0	0	0	80	0
3	234	92	2	1	2	1	5	3	1	1	0	0	1	2	1	5	37	42	89	0	1	1	1	0	2	4.14286	3	1	90.9091	9.09091	1	68.75	1	18.75	0	0	1	1	0	68.75	1	0	100	0	0	0	0	68.75	0
3	274	89	2	3	2	1	5	3	1	1	0	0	1	2	3	2	22	24	36	0	1	1	1	0	0	5.83333		1	38.4615	61.5385	1	76.9231	1	92.3077	0	0	1	0	30.7692	100	1	1	100	0	0	0	1	100	0
3	23	87	2	1	1	1	6	3	1	1	0	0	1	1	1	5	32	37	74	0	1	2	2	0	1	2		1	100	0	1	100	1	100	0	0	1	1	0	100	1	1	100	0	0	0	1	100	1
3	248	89	2	2	1	1	6	3	1	1	0	0	1	2	3	3	42	45	48	0	0		0	0		0.666667	3	1	100	0	1	60	1	60	0	0	1	1	0	60	1	0	100	0	0	0	0	60	0
3	254	89	2	3	1	1	6	3	1	1	0	0	1	2	3	1	22	23	58	0	1	1	1	1	1	7.07407	7.5	1	6.25	93.75	1	96.6667	1	13.3333	0	0	1	1	0	96.6667	1	0	100	0	0	0	0	96.6667	0
3	298	86	2	1	1	1	7	3	1	1	0	0	1	1	1	3	59	62	79	0	1	1	1	0	2	6.5	3	1	66.6667	33.3333	1	100	1	88.8889	0	0	1	1	0	100	1	1	100	0	0	0	1	100	0
3	228	82	3	1	1	1	7	3	1	1	0	0	1	2	3	2	34	36	62	0	1	1	1	1	0	1.3	3	0	0	0	1	41.6667	1	41.6667	0	0	1	1	0	41.6667	1	0	100	0	0	0	0	41.6667	0
1	467	92.8417	1	2	1	1	7	3	1	1	1	1	0	2	3	13	16	28	41	0	1	1	1	0	1	5.42857	1	1	11.1111	0	0	0	1	100	0	0	1	1	88.8889	0	0	0	88.8889	11.1111	0	11.1111	1	88.8889	0
1	36	94.3694	1	2	1	1	7	3	1	1	0	1	0	1	1	19	53	72	50	0	1	1	1	0	1	10.5	0.333333	1	0	40	0	0	1	100	0	0	1	1	100	0	0	0	0	80	20	100	0	0	1
1	112	100.778	1	2	1	1	7	3	1	1	0	1	0	2	1	16	4	21	71	0	1	1	1	0		1	5	1	100	0	1	100	1	100	0	0	1	1	0	50	1	1	100	0	0	0	0	0	0
1	352	84.15	2	2	1	1	7	3	1	1	0	1	0	2	3	24	52	77	53	0	0			0		6.85714	0	1	100	0	1	40	1	100	0	0	1	1	100	100	1	0	0	30	0	30	0	0	1
2	8	87	2	2	1	1	7	3	1	1	1	0	0	2	3	1	47	48	25	0	1	3	2	0	2	5.77778	2.5	1	100	0	1	9.09091	1	9.09091	1	0	0	1	0	81.8182	1	0	81.8182	0	0.181818	18.1818	1	100	0
1	147	87.4139	2	2	1	1	7	3	1	1	0	1	0	1	1	15	42	57	86	0	1	1	1	0	1	6.55556	0	0	0	0	1	75	1	100	0	1	0	1	91.6667	8.33333	1	0	0	33.3333	16.6667	50	1	16.6667	0
1	526	88.8056	2	2	1	1	7	3	1	1	0	1	0	2	3	16	51	68	21	0	1	2	3	0	1	8	0	1	0	90	0	0	1	100	0	1	0	1	100	90	1	0	60	40	0	40	1	90	0
3	133	70	3	2	1	1	7	3	1	1	0	0	1	2	3	2	61	63	62	0	1	1	1	0	1	0	4	0	0	0	1	20	1	20	0	0	1	0	20	20	1	0	100	0	0	0	0	20	0
3	99	80	2	1	1	1	8	3	1	1	0	0	1	2	3	1	64	65	87	0	1	1	1	0	1	11.8333	7.5	1	0	100	1	100	1	23.8095	0	0	1	1	0	100	1	1	100	0	0	0	1	100	0
1	481	96.8333	2	2	1	1	8	3	1	1	0	1	0	1	3	11	30	41	53	0	1	1	2	0	1	5.66667	0	1	0	75	1	75	1	87.5	0	0	1	1	25	75	1	1	100	0	0	0	1	12.5	0
1	474	91.4944	2	1	1	1	9	3	1	1	0	0	0	2	3	20	21	41	21	0	1	2	2	0	2	5.16667	1	1	0	100	1	12.5	1	100	0	0	1	1	100	0	0	0	87.5	12.5	0	12.5	1	100	0
3	290	79	1	1	1	0	0	4	1	1	0	0	1	1	1	67	45	112	50	0	1	3	1	1	2	3.875	5	1	87.5	12.5	1	72.7273	1	27.2727	0	0	1	1	0	72.7273	1	0	100	0	0	0	0	72.7273	0
3	313	88	2	1	1	0	0	4	1	1	0	0	1	1	1	7	36	43	90	0	0			1	2	15.0588		1	50	50	1	100	1	33.3333	0	0	1	1	0	100	1	1	100	0	0	0	1	100	0
3	66	89	2	3	1	0	0	4	1	1	0	0	1	2	3	2	50	52	50	0	1	1	1	1	1	2.5	0	1	100	0	1	100	1	100	0	0	1	1	0	100	1	0	100	0	0	0	1	100	1
1	5	85.0306	1	2	1	0	2	4	1	1	0	1	0	1	3	9	51	60	45	0	1	1	2	0	2	3.71429	1.33333	1	100	0	1	100	1	100	0	0	1	1	100	100	1	1	100	0	0	0	0	0	0
1	89	72.0639	2	2	1	0	2	4	1	1	0	0	0	1	1	5	41	46	75	0	1	1	1	0	1	6.875	3	1	10	0	0	0	1	60	0	1	0	1	100	0	0	0	10	20	30	50	0	0	0
2	121	94	2	3	1	0	2	4	1	1	0	1	0	2	3	7	12	19	40	0	1	1	3	0	2	5.76923	3	1	76.9231	15.3846	1	7.69231	1	7.69231	1	0	0	1	7.69231	76.9231	1	1	100	0	0	0	1	100	0
1	2	91.2944	1	1	1	0	3	4	1	1	0	1	0	2	3	24	28	52	41	0	1	1	3	0	1	3.1	1.5	1	0	58.3333	1	33.3333	1	100	0	1	0	1	58.3333	8.33333	1	0	91.6667	8.33333	0	8.33333	1	83.3333	0
1	11	81.3389	2	1	1	0	3	4	1	1	0	1	0	2	3	19	81	99	25	0	1	1	2	0	2	8.14286	0	1	100	0	1	100	1	100	0	1	0	1	0	9.09091	1	0	81.8182	18.1818	0	18.1818	1	72.7273	0
3	192	88	2	1	1	0	3	4	1	1	0	0	1	1	1	4	25	29	54	0	1	4	1	0	1	7.15789		1	31.25	68.75	1	80	1	10	0	0	1	1	0	80	1	0	95	0	0.05	5	0	80	0
1	40	82.7889	1	2	1	0	3	4	1	1	0	1	0	1	3	14	6	20	40	0	0			0	2	10	0	1	0	100	0	0	1	100	0	0	1	1	0	100	1	0	66.6667	33.3333	0	33.3333	1	66.6667	1
1	433	92.8472	1	2	1	0	3	4	1	1	0	1	0	2	3	25	8	32	35	0	1	1	1	0	1	5.75	3	1	100	0	1	20	1	100	0	0	1	1	60	0	0	1	100	0	0	0	1	100	1
1	477	96.4139	1	2	1	0	3	4	1	1	0	1	0	1	1	23	26	49	88	0	1	2	2	0	1	3.5	0	1	100	0	1	66.6667	1	100	0	0	1	1	83.3333	100	1	0	83.3333	0	16.6667	16.6667	0	0	0
1	83	70.7583	2	2	1	0	3	4	1	1	0	1	0	2	3	20	49	69	46	0	1	1	3	0	1	9.2	0.666667	0	0	0	0	0	1	100	0	0	1	1	100	0	0	0	0	37.5	25	62.5	0	0	0
3	115	77	2	2	1	0	3	4	1	1	0	0	1	2	3	2				0	0	0		1				1	0	100	1	100	1	86.6667	0	0	1	1	0	100	1	1	100	0	0	0	1	100	0
1	442	97.7917	2	2	1	0	3	4	1	1	0	1	0	2	3	11	48	60	75	0	0			0	1	8.5	2	1	0	100	1	20	1	100	0	0	1	1	100	0	0	0	60	40	0	40	1	100	1
3	91	85	2	1	2	0	3	4	1	1	0	0	1	2	3	49	14	63	65	0	1	1	1	1	0	5.64286		1	93.3333	6.66667	1	100	1	40	0	0	1	1	0	100	1	1	100	0	0	0	1	100	0
1	114	84.8667	2	2	1	1	4	4	1	1	0	1	0	2	3	6	55	60	30	0	1	1	1	0	1	6	4.66667	1	0	100	1	28.5714	1	42.8571	0	0	1	1	100	14.2857	1	1	100	0	0	0	1	85.7143	0
2	255	92	2	2	1	1	4	4	1	1	0	0	0	1	1	3	43	46	70	0	1	2	2	0	2	5.55556	5	1	81.8182	9.09091	1	9.09091	1	9.09091	1	0	0	1	63.6364	100	1	0	81.8182	0	0.181818	18.1818	1	100	0
1	283	81.9972	3	1	1	1	5	4	1	1	0	1	0	1	3	24	72	96	57	0	1	0	1	0	1	6.5	0	0	0	0	0	0	1	100	0	0	1	1	83.3333	0	0	0	0	83.3333	16.6667	100	0	0	1
1	279	85.15	1	2	1	1	5	4	1	1	1	1	0	2	3	50	72	122	145	0	1	0	1	1	1	5.66667	0	0	0	0	0	0	1	100	0	0	1	1	100	0	0	0	0	40	10	50	0	0	0
3	82	94	2	1	2	1	5	4	1	1	0	0	1	1	1	4	44	48	117	0	1	1	1	0	1	5.11111	6	1	0	100	1	80	1	70	0	0	1	1	0	80	1	0	100	0	0	0	0	80	0
1	272	88.0222	1	2	1	1	7	4	1	1	0	1	0	2	3	16	31	47	36	0	0			0	1	6	0	1	33.3333	66.6667	1	66.6667	1	100	1	0	0	1	66.6667	100	1	0	0	66.6667	0	66.6667	0	0	1
1	261	70.1917	2	2	1	1	7	4	1	1	0	1	0	1	3	73	53	125	45	0	1	1	1	0	1	5.42857	1	0	0	0	0	0	1	100	0	0	1	1	50	0	0	0	80	20	0	20	1	90	0
3	196	96	2	2	1	1	7	4	1	1	0	0	1	1	1	15	44	59	96	0	1	1	1	0	1	5.11538	6	1	91.6667	8.33333	1	85.7143	1	28.5714	0	0	1	0	17.8571	85.7143	1	0	100	0	0	0	0	85.7143	0
3	230	95	2	3	1	1	7	4	1	1	0	0	1	2	3	2	124	126	33	0	1		1	1	2	5.5	1.2	0	0	0	1	40	1	10	0	0	1	1	0	85	1	0	100	0	0	0	0	85	0
1	489	91.35	2	1	1	1	8	4	1	1	0	1	0	2	3	13	6	19	60	0	1	3	3	0	1	6.2	0	1	0	100	0	0	1	100	0	0	1	1	83.3333	100	1	0	83.3333	16.6667	0	16.6667	1	100	0
1	273	80.7639	2	2	1	1	8	4	1	1	0	0	0	1	3	136	23	159	48	0	1	1	2	0	1	7.42857	0	1	0	88.8889	0	0	1	100	0	0	1	1	55.5556	100	1	0	77.7778	11.1111	11.1111	22.2222	1	77.7778	0
1	267	88.7806	2	2	1	1	8	4	1	1	0	0	0	2	3	16	32	48	43	0	1	1	3	1	1	5.63636	0	1	0	100	1	53.8462	1	100	0	0	1	1	100	100	1	0	0	30.7692	0	30.7692	0	0	0
2	252	80	2	3	1	1	8	4	1	1	0	0	0	2	1	2	44	46	40	0	1	1	1	0	2	5.125	4	1	50	50	1	10	1	10	1	0	0	1	100	80	1	0	80	0	0.2	20	1	100	0
3	155	86	2	3	2	1	8	4	1	1	0	0	1	1	1	2	40	42	65	0	1	2	1	0	1	5.625	6	1	64.7059	35.2941	1	94.4444	1	38.8889	0	0	1	0	27.7778	94.4444	1	0	100	0	0	0	0	94.4444	0
3	54	75	2	1	1	1	10	4	1	1	1	0	0	2	3	3	43	46	58	0	1	3	1	0	0	0.285714	4	1	0	100	1	44.4444	1	11.1111	0	0	1	0	33.3333	44.4444	1	0	100	0	0	0	0	44.4444	0
1	498	94.7694	2	2	1	1	10	4	1	1	0	1	0	1	1	16	27	43	63	1	0			1		0	1	0	0	0	1	33.3333	1	100	0	1	0	1	0	33.3333	1	0	0	66.6667	0	66.6667	1	100	1
2	199	83	2	3	1			4	1	1	0	0	0	1	3	13	31	44	32	0	1	1	1	0	2	4.14286	4	1	33.3333	22.2222	1	11.1111	1	11.1111	0	0	1	1	0	88.8889	1	1	100	0	0	0	1	88.8889	0
3	16	90	2	2	1	0	0	5	1	1	0	0	1	2	3	1	43	44	50	0	1	2	1	0	0	2.66667	11	1	50	50	1	60	1	80	0	0	1	0	40	80	1	0	100	0	0	0	0	80	1
3	63	91	2	2	1	0	0	5	1	1	0	0	1	1	1	1	45	46	70	0	1	1	1	0	1	2.375	0	1	57.1429	42.8571	1	70	1	30	0	0	1	1	0	70	1	0	100	0	0	0	0	70	0
3	191	83	2	3	1	0	0	5	1	1	0	0	1	1	1	18	24	42	68	0	1	1	1	0	1	6.63636		1	78.9474	21.0526	1	82.6087	1	8.69565	0	0	1	1	0	82.6087	1	0	100	0	0	0	0	82.6087	0
3	315	90	2	1	1	0	1	5	1	1	0	0	1	1	1	4	65	69	79	0	1	1	1	0	2	5.9375	5	1	0	100	1	89.4737	1	31.5789	0	0	1	1	0	89.4737	1	0	100	0	0	0	0	89.4737	0
3	317	77	2	1	1	0	2	5	1	1	0	0	1	2	3	2	15	17	42	0	1	2	1	1	0	6.83333		0	0	0	1	84.6154	1	38.4615	0	0	1	1	0	84.6154	1	0	100	0	0	0	0	84.6154	0
3	9	94	2	1	1	0	2	5	1	1	0	0	1	1	1	22	24	46	87	0	1	13	11	0	1	9.55556		1	93.75	6.25	1	73.6842	1	73.6842	0	0	1	0	26.3158	94.7368	1	0	100	0	0	0	0	94.7368	0
3	271	90	2	3	1	0	2	5	1	1	0	0	1	1	1	6	354	360	82	0	1	1	1	0	1	4.72222	5.53333	1	17.3913	82.6087	1	88.2353	1	50	0	0	1	1	0	88.2353	1	0	100	0	0	0	0	88.2353	0
1	270	81.7083	1	1	1	0	3	5	1	1	1	1	0	2	3	27	29	56	49	0	1	1		0	1	5.875	0.5	1	0	40	1	20	1	100	0	0	1	1	60	70	1	1	100	0	0	0	1	30	0
1	242	92.3528	2	1	1	0	3	5	1	1	0	1	0	1	1	21	28	49	72	0	1	1	1	0	1	5	1	1	55.5556	11.1111	1	11.1111	1	100	0	0	1	1	0	0	0	0	77.7778	22.2222	0	22.2222	1	77.7778	0
2	259	82	1	2	1	0	3	5	1	1	0	0	0	1	3	3	46	49	40	0	1	1		0	2		2	1	100	0	1	100	0	0	0	0	1	1	100	100	1	1	100	0	0	0	1	100	1
1	87	84.3611	2	2	1	0	3	5	1	1	0	1	0	1	3	5	47	52	59	0	1	2	2	0	1	3.5	3.33333	0	0	0	1	40	1	100	1	0	0	1	100	0	0	1	100	0	0	0	0	0	0
3	60	92	2	2	1	0	3	5	1	1	1	0	1	2	3	4	46	50	56	0	1	2	1	0	1	8.58333	4	1	63.6364	36.3636	1	92.8571	1	21.4286	0	0	1	1	0	92.8571	1	0	100	0	0	0	0	92.8571	0
1	513	92.6333	2	2	1	0	3	5	1	1	0	1	0	2	3	11	27	37	58	0	1	1	1	0	1	5.55556	1	1	0	100	0	0	1	100	0	0	1	1	100	0	0	0	90.9091	9.09091	0	9.09091	1	90.9091	0
1	236	90.1806	2	1	2	0	3	5	1	1	0	1	0	1	1	23	24	47	101	0	1	1	1	0	1	6	1.5	1	0	100	1	50	1	100	1	0	0	0	0	100	1	0	0	25	75	100	0	0	1
1	98	89.5167	2	2	2	0	3	5	1	1	0	1	0	2	3	9	23	32	70	0	1	1	1	0	1	4.75	0	1	0	50	1	33.3333	1	100	0	0	1	1	100	0	0	1	100	0	0	0	0	0	0
1	15	88.8278	2	2	1	1	4	5	1	1	0	1	0	2	3	19	55	73	38	0	1	1	1	1	1	6.69231	1.33333	1	0	93.75	1	81.25	1	100	1	0	0	1	81.25	0	0	0	93.75	6.25	0	6.25	1	68.75	0
3	283	82	3	2	1	1	4	5	1	1	0	0	1	2	3	138	26	164	58	0	1	3	1	1	1	0.833333		1	0	100	1	42.8571	1	28.5714	0	0	1	1	0	42.8571	1	0	100	0	0	0	0	42.8571	0
3	310	74	2	3	1	1	4	5	1	1	0	1	0	2	3	5	55	60	41	0	1	1	1	0	0	6	5	0	0	0	1	30	1	30	0	0	1	0	90	100	1	1	100	0	0	0	1	100	0
3	14	90	3	1	1	1	5	5	1	1	0	0	1	2	3	2	71	73	35	0	1	2	1	0	0		6.5	1	50	50	0	0	1	100	0	0	1	1	0	100	1	1	100	0	0	0	1	100	1
3	156	84	2	1	2	1	5	5	1	1	0	0	1	2	3	4	69	73	109	0	1	1	1	0	1	3.3	7	1	100	0	1	76.9231	1	76.9231	0	0	1	0	15.3846	76.9231	1	0	92.3077	0	0.0769231	7.69231	0	76.9231	0
1	3	89.975	2	1	2	1	5	5	1	1	0	1	0	2	3	6	26	33	55	0	1	1	3	0	1	2.8	2	1	71.4286	14.2857	1	100	1	100	0	1	0	1	71.4286	0	0	0	85.7143	14.2857	0	14.2857	1	85.7143	0
3	174	92	2	1	1	1	7	5	1	1	0	0	1	1	1	3	41	44	79	0	1	3	1	1	1	0.5	4	1	0	100	1	30	1	30	0	0	1	0	30	30	1	0	100	0	0	0	0	30	0
1	268	88.6972	2	2	1	1	7	5	1	1	0	1	0	1	1	26	92	118	44	0	1	1	1	0	1	2.75	2.2	1	22.2222	77.7778	1	22.2222	1	100	0	0	1	0	0	0	0	0	44.4444	55.5556	0	55.5556	1	100	0
1	185	92.2333	2	2	2	1	7	5	1	1	0	1	0	1	1	19	8	27	61	0	1	1	2	0	1	4.75	0	1	60	40	1	20	1	100	0	0	1	1	100	100	1	1	100	0	0	0	0	0	0
3	94	91	2	1	1	1	8	5	1	1	0	0	1	2	3	2	29	31	53	0	1	2	1	0	1	5.375		1	0	100	1	88.8889	1	66.6667	0	0	1	1	0	77.7778	1	0	100	0	0	0	0	88.8889	1
1	518	94.5833	2	2	1	1	8	5	1	1	0	1	0	1	1	16	5	21	76	0	1	1	1	0	1	9	1	1	0	100	1	100	1	100	0	0	1	1	100	87.5	1	0	87.5	0	12.5	12.5	0	0	0
3	102	86	2	3	1	1	8	5	1	1	0	0	1	1	3	28	45	73	50	0	1	1	1	0	0	11.4375	8	1	0	100	1	94.4444	1	22.2222	0	0	1	0	55.5556	94.4444	1	0	100	0	0	0	0	94.4444	0
1	102	92.6806	2	2	1	1	9	5	1	1	0	1	0	2	3	16	7	22	39	0	1	1	1	0	1	6.33333	0	1	100	0	1	100	1	100	0	0	1	1	100	0	0	0	0	50	25	75	0	0	1
3	284	89	2	1	2	1	9	5	1	1	0	0	1	1	1	30	20	50	45	0	1	2	1	0	1	2	0	1	0	100	1	50	1	50	0	0	1	1	0	50	1	0	100	0	0	0	0	50	1
1	33	82.8389	2	1	1	1	10	5	1	1	0	1	0	2	3	9	53	62	123	0	1	1	1	0	1	1	1	1	25	75	1	100	1	100	1	0	0	1	100	0	0	0	25	75	0	75	1	100	1
3	183	86	2	2	1	1	10	5	1	1	0	0	1	1	1	3	42	45	70	0	1	1	1	0	2	1.5	6	1	0	100	1	100	1	100	0	0	1	1	0	100	1	1	100	0	0	0	0	75	1
3	68	76	2	3	1	1	10	5	1	1	0	0	1	1	1	4	42	46	42	0	1	1	1	0	1	5.33333	0	0	0	0	1	82.3529	1	58.8235	0	0	1	1	0	82.3529	1	0	100	0	0	0	0	82.3529	0
3	203	92	2	2	1	0	2	6	1	1	0	0	1	1	1	2	47	49	72	0	1	1	2	0	1	5.625	2	0	0	0	1	80	1	50	0	0	1	1	0	80	1	0	100	0	0	0	0	80	0
3	34	88	2	1	2	0	2	6	1	1	0	0	1	1	1	1	37	38	70	0	1	1	1	0	1	13.2143	3	1	0	100	1	81.25	1	37.5	0	0	1	1	0	81.25	1	0	100	0	0	0	0	81.25	0
1	325	83.275	2	1	1	0	3	6	1	1	0	1	0	2	3	44	5	49	27	0	1	1	4	0	1	4.71429	0	1	87.5	12.5	1	75	1	100	0	0	1	1	100	100	1	1	100	0	0	0	0	0	0
1	522	85.65	1	2	1	0	3	6	1	1	0	1	0	1	3	26	147	173	17	1	1	2	2	0	1	3.33333	3.16667	1	77.7778	22.2222	1	66.6667	1	100	0	0	1	1	88.8889	0	0	1	100	0	0	0	1	100	0
3	119	91	2	2	1	0	3	6	1	1	0	0	1	1	1	4	55	59	103	0	1	1	1	1	1	6.58333	2.5	1	66.6667	33.3333	1	73.3333	1	20	0	0	1	1	0	80	1	0	100	0	0	0	0	80	0
3	259	91	2	3	1	0	3	6	1	1	0	0	1	2	3	15	46	61	35	0	1	1	1	0	0	8.30769	3	1	100	0	1	93.3333	1	46.6667	0	0	1	1	0	93.3333	1	0	100	0	0	0	0	93.3333	0
3	2	86	2	1	2	1	4	6	1	1	0	0	1	1	1	4	37	41	38	0	1	1	1	0	1	9.75	1	1	100	0	1	70	1	40	0	0	1	0	40	90	1	0	100	0	0	0	0	90	0
3	72	92	2	1	1	1	5	6	1	1	1	0	1	2	3	56				0	1	6	1	1	0		7	1	0	100	1	100	1	100	0	0	1	1	0	100	1	1	100	0	0	0	1	100	1
3	101	82	2	1	1	1	7	6	1	1	0	0	1	2	3	4	45	49	77	0	1	1	1	0	0	7.09091	6	1	100	0	1	84.6154	1	46.1538	0	0	1	1	0	84.6154	1	0	100	0	0	0	0	84.6154	0
3	126	86	2	3	2	1	7	6	1	1	0	0	1	2	3	2	28	30	50	0	1	14	1	0	0	6.80952		1	95.2381	4.7619	1	100	1	9.52381	0	0	1	1	0	100	1	1	100	0	0	0	1	100	0
1	177	88.6472	2	2	1	1	8	6	1	1	0	1	0	2	1	17	7	25	71	0	1	3	3	0	1	6.07692	0	1	0	21.4286	1	21.4286	1	85.7143	0	0	1	1	92.8571	50	1	1	100	0	0	0	0	0	0
3	106	82	2	3	1	1	10	6	1	1	0	0	1	2	3	3	29	32	64	0	1	1	1	0	0	10.6667		1	85	15	1	90.9091	1	59.0909	0	0	1	0	50	90.9091	1	0	100	0	0	0	0	90.9091	0
2	271	94		1	1			6	1	1	0	0	0	2	3		21		60	0	1	3	3	0	2	2	2	1	100	0	1	14.2857	1	14.2857	1	0	0	1	0	100	1	0	42.8571	0	0.571429	57.1429	1	100	0
2	13	90	2	2	1			6	1	1	0	0	1	1	1	2	45	47	70	0	1	3	3	0	2	7.07692	4	1	92.8571	0	1	7.14286	1	7.14286	0	0	1	1	71.4286	78.5714	1	0	85.7143	0	0.142857	14.2857	1	100	0
1	238	85.1389	1	2	1	0	3	7	1	1	0	1	0	1	1	16	5	21	92	0	1	3	1	0	1	3.2	0	1	83.3333	0	0	0	1	100	0	0	1	1	100	83.3333	1	0	50	33.3333	16.6667	50	1	100	0
1	281	85.4	2	2	1	0	3	7	1	1	0	1	0	2	3	18	21	39	51	0	1	1	1			6	1	0	0	0	0	0	1	100	0	0	1	1	100	0	0	0	60	40	0	40	1	100	1
1	392	81.4556	2	2	1	1	5	7	1	1	0	0	0	1	1	4	23	27	65	0	1	1	1	0	1	6.5	0	1	25	75	1	100	1	100	0	0	1	1	100	100	1	0	0	25	12.5	37.5	0	0	0
1	307	94.1639	1	2	1	1	7	7	1	1	0	1	0	2	3	32	52	84	33	0	1	1	1	0	1	6.25	0	1	18.1818	81.8182	1	54.5455	1	100	0	0	1	1	90.9091	90.9091	1	1	100	0	0	0	0	0	0
2	104	85	2	2	1	1	8	7	1	1	0	0	0	2		1				0.125	0			0				1	20	0	1	10	0	0	1	0	0	1	30	100	1	1	100	0	0	0	1	100	0
3	357	88	2	1	1	1	4		1	1	0	0	0			19				0	0	0		0				1	100	0	1	90	1	60	0	0	1	1	0	85	1	0	100	0	0	0	0	90	0
3	356	87	2	3	1				1	1	0	0	1			28				0	0	0		0	1			0	0	0	1	75	1	100	0	0	1	1	0	100	1	0	100	0	0	0	1	100	0
c	355	93	2	3	1				1	1	0	0	0			3				0	0	0		0	1			0	0	0	1	66.6667	1	66.6667	0	0	1	1	0	66.6667	1	0	100	0	0	0	0	66.6667	0
2	39	70			1				1	1	0	0	0	2	3		77		85	0	0			0	2	4.25	2.66667	0	0	0	1	9.09091	1	9.09091	1	0	0	1	81.8182	100	1	0	54.5455	0	0.454545	45.4545	1	100	0
2	304	77			1				1	1	0	1	0	1	3		19		55	0	1	1	1	0	2	4.4	2	0	0	0	1	9.09091	1	9.09091	1	0	0	1	90.9091	100	1	0	72.7273	0	0.272727	27.2727	1	100	0
2	202	89	2	2	1	1	8	0	1.01667	1	0	0	0	1	3	2	25	27	50	0	1	1	1	0	2	4.71429	4	0	0	0	1	14.2857	1	14.2857	1	0	0	1	100	100	1	0	85.7143	0	0.142857	14.2857	1	100	0
2	75	85	2	2	1			0	1.03333	1	0	0	0	2	3	1	47	48	35	0	1	2	3	1	2	4.71429	3	0	0	0	1	11.1111	1	11.1111	1	0	0	1	77.7778	100	1	0	66.6667	33.3333	0	33.3333	1	100	0
2	248	90	2	2	2			6	1.05	1	0	0	0	2	3		58		65	0	1	1		0	2	1	3	1	100	0	0	0	1	100	1	0	0	1	0	100	1	0	0	0	1	100	1	100	1
2	96	66	2	2	1	0	3	0	1.06667	1	0	0	0	1	1	11	45	56	65	0	1	1	2	1	2	4.88889	3	0	0	0	1	9.09091	1	9.09091	1	0	0	1	36.3636	81.8182	1	0	63.6364	9.09091	0.272727	36.3636	1	100	0
2	169	78	2	1	1	1	4	1	1.06667	1	0	0	1	2	1	1	24	25	65	0	1	2	2	0	2	3.88889	2	1	20	0	1	10	1	10	1	0	0	1	100	80	1	0	80	0	0.2	20	1	100	0
2	179	88	2	3	2	1	4	4	1.06667	1	0	0	1	2	3	3	31	34	30	0	1	3		0	2	4	2	1	0	50	1	50	1	50	1	0	0	1	50	50	1	1	100	0	0	0	1	100	1
2	198	83	1	2	1	1	7	0	1.08333	1	0	0	0	1	1	172	28	200	60	0	1	3	3	0	2	5.14286	2	0	0	0	1	12.5	1	12.5	1	0	0	1	87.5	100	1	0	75	25	0	25	1	100	0
2	185	84	2	2	1	1	8	0	1.08333	1	0	0	0	2	3	2	18	20	35	0	1	4	4	0	2	4	4	1	0	55.5556	1	11.1111	1	11.1111	1	0	0	1	88.8889	100	1	0	88.8889	0	0.111111	11.1111	1	100	0
2	27	94	1	3	1	0	2	2	1.08333	1	0	0	0	1	3	16	46	62	30	1	0			0	2		2.5	1	100	0	1	50	1	50	0	0	1	1	50	100	1	0	0	0	1	100	1	100	1
2	120	89	2	2	1	1	8	0	1.1	1	0	0	1	2	3	7	49	56	50	0	1	1	1	0	2	4.44444	3	1	10	0	1	10	1	10	1	0	0	1	50	80	1	0	80	10	0.1	20	1	100	0
2	136	102	1	3	1	1	7	4	1.13333	1	0	0	1	2	3	9	48	57	38	0	1	1	1	0	2	3.25	2.66667	1	100	0	1	16.6667	1	16.6667	0	0	1	1	100	83.3333	1	1	100	0	0	0	1	100	0
2	36	75	1	2	2	1	8	6	1.13333	1	0	0	0	1	3	4	22	26	35	0	1	4		0	2		2	1	100	0	1	100	1	100	1	0	0	1	100	0	0	0	0	0	1	100	1	100	1
2	113	79	2	2	1	1	9	0	1.15	1	0	0	0	1	1	3	40	43	45	0	1	2		0	2	2.5	3.5	0	0	0	1	25	1	25	1	0	0	1	100	0	0	0	25	75	0	75	1	100	1
2	79	88	1	2	1	0	2	2	1.15	1	0	0	0	2	3	4	72	76	45	0	1	1	1	0	2	5.16667	4	1	44.4444	44.4444	1	11.1111	1	11.1111	0	0	1	1	0	100	1	0	75	0	0.25	25	1	100	0
2	19	90	1	2	1	1	5	2	1.15	1	0	0	0	1	3	7	45	52	40	0	1	1	1	0	2	7	3	0	0	0	1	12.5	1	12.5	1	0	0	1	75	100	1	1	100	0	0	0	1	100	0
2	291	80	1	3	1	0	3	0	1.16667	1	0	1	0	2	3	5	8	13	50	0	1	2	2	0	2	4.27273	3	0	0	0	1	8.33333	1	8.33333	1	0	0	1	41.6667	50	1	0	75	0	0.25	25	1	100	0
2	149	76	2	3	1	1	8	0	1.16667	1	0	1	1	2	3	6	24	30	57	1	1	4	1	0	2	4	2	0	0	0	1	9.09091	1	9.09091	1	0	0	1	81.8182	45.4545	1	1	100	0	0	0	1	90.9091	0
2	205	83	2	2	1			0	1.16667	1	0	0	0	1	1		45	45	45	0	1	1	1	0	2	4.5	3	1	0	100	1	5.55556	1	5.55556	1	0	0	1	100	100	1	1	100	0	0	0	1	100	0
2	122	95	2	3	1			0	1.16667	1	0	0	1	2	1	10	47	57	60	0	1	1	1	0	2	5.27273	2.5	0	0	0	1	7.69231	1	7.69231	1	0	0	1	100	100	1	0	76.9231	0	0.230769	23.0769	1	100	0
2	30	92	2	2	1	1	5	0	1.18333	1	0	0	1	1	3	7	25	32	55	0	1	3	3	0	2	3.5	3	1	100	0	1	14.2857	1	14.2857	1	0	0	1	85.7143	100	1	0	71.4286	0	0.285714	28.5714	1	100	0
2	112	83	2	2	1	1	6	0	1.18333	1	0	0	0	1	3	2	40	42	53	0	1	3		0	2	5.5	2	0	0	0	1	16.6667	1	16.6667	1	0	0	1	83.3333	83.3333	1	0	66.6667	16.6667	0.166667	33.3333	1	100	1
2	201	85	2	1	1			0	1.18333	1	0	0	0	1	1	2	42	44	45	0	1	1	1	0	2	5.13333	3.33333	1	0	31.25	1	6.25	1	6.25	1	0	0	1	100	100	1	0	68.75	12.5	0.3125	43.75	1	100	0
2	235	92	2	2	2			0	1.18333	1	0	0	0	2	3		51		45	0	1	1	2	0	2	4.28571	1.5	1	100	0	1	11.1111	1	11.1111	1	0	0	1	100	100	1	1	100	0	0	0	1	100	0
2	10	87	2	2	1			5	1.18333	1	0	0	0	2	3	24	73	97	40	0	1	3		0	2		2	1	100	0	1	100	0	0	1	0	0	1	0	100	1	1	100	0	0	0	1	100	1
2	262	67	3	2	1			0	1.21667	1	0	0	0	1	1	3	49	52	75	0	1	2	4	0	2	3.66667	2	1	12.5	0	1	12.5	1	12.5	1	0	0	1	100	100	1	0	75	12.5	0.125	25	1	100	0
2	283	73	2	3	1			0	1.23333	1	0	0	0	1	3	103	16	119	50	0	1	3	3	0	2	5.55556	1	0	0	0	1	10	1	10	1	0	0	1	30	70	1	0	70	10	0.2	30	1	100	0
2	95	88	2	3	1	1	7	1	1.23333	1	0	0	0	1	1	5	25	30	55	0	1	1	2	1	2	5.16667	3	1	28.5714	0	1	14.2857	1	14.2857	1	0	0	1	71.4286	57.1429	1	0	66.6667	0	0.333333	33.3333	1	100	0
2	270	77	2	2	1	0	2	0	1.25	1	0	0	0	1	3	121	24	145	50	0	1	1	1	1	2	2	2	0	0	0	1	12.5	1	12.5	1	0	0	1	100	100	1	0	37.5	0	0.625	62.5	1	100	0
2	119	91	1	3	1	0	2	0	1.25	1	1	0	0	1	3	4	45	49	40	0	0			0	2	3.75	4	1	66.6667	16.6667	1	16.6667	1	16.6667	1	0	0	1	16.6667	83.3333	1	0	80	20	0	20	1	83.3333	1
2	220	91	1	2	1	1	5	0	1.25	1	0	0	0	2	3	13	46	59	40	0	1	2	2	0	2	4	3	0	0	0	1	20	1	20	0	0	1	1	0	100	1	0	40	40	0.2	60	1	100	1
2	244	83	2	2	1	1	5	0	1.25	1	0	0	0	2	1	9	98	107	45	0	1	1	1	0	2	4.75	4	1	8.33333	50	1	8.33333	1	8.33333	1	0	0	1	91.6667	91.6667	1	0	83.3333	0	0.166667	16.6667	1	100	0
2	254	83	2	2	1	1	8	0	1.25	1	0	0	0	2	1	2	44	46	50	0	1	3	2	0	2	7.2	2	0	0	0	1	8.33333	1	8.33333	1	0	0	1	100	100	1	0	75	0	0.25	25	1	100	0
2	158	93	1	2	1	1	10	0	1.25	1	0	0	0	1	1	1	30	31	35	0	1	3	2	0	2	4	4	0	0	0	1	25	1	25	1	0	0	1	0	100	1	0	50	50	0	50	1	100	0
2	275	89	2	3	1	1	4	0	1.26667	1	0	0	0	2	3	2	20	22	95	0	0			0	2	4.4	2	1	9.09091	0	1	9.09091	1	9.09091	1	0	0	1	100	72.7273	1	0	81.8182	0	0.181818	18.1818	1	100	0
2	177	90	2	3	1	1	7	4	1.3	1	0	1	1	2	3	13	23	36	45	0	1	2	2	0	2	5.8	2	1	16.6667	0	1	16.6667	1	16.6667	1	0	0	1	100	100	1	0	50	0	0.5	50	1	100	0
2	176	100	2	2	2	1	4	6	1.3	1	0	0	0	2	1	15	32	47	140	0	0			0	2	4.33333	2	1	100	0	1	14.2857	1	14.2857	0	0	1	1	71.4286	71.4286	1	0	85.7143	0	0.142857	14.2857	1	100	1
2	147	96	2	2	1			7	1.3	1	0	1	0	2	3		31		20	0	1	3	3	0	2	7.38462	2	1	100	0	1	7.14286	1	7.14286	1	0	0	1	92.8571	100	1	0	78.5714	7.14286	0.142857	21.4286	1	100	0
2	45	89	2	2	1				1.3	1	0	0	1	2	3	4	38	32	65	0	1	2	2	1	2	6	2	0	0	0	1	11.1111	1	11.1111	0	0	1	1	66.6667	88.8889	1	1	100	0	0	0	1	100	0
2	21	90	2	2	1	1	4	0	1.31667	1	0	0	1	1	3	4	94	98	40	1	1	6	5	0	2	5.77778	2.5	1	18.75	31.25	1	6.25	0	0	1	0	0	1	50	43.75	1	0	87.5	0	0.125	12.5	1	56.25	0
2	305	87	2	3	1	1	6	0	1.35	1	0	0	0	1	3	1	28	29	40	0	1	1	1	0	2	5.5	1	0	0	0	1	11.1111	1	11.1111	1	0	0	1	100	100	1	0	88.8889	0	0.111111	11.1111	1	100	0
2	230	75	3	2	2	0	3	5	1.35	1	0	0	0	1						0	0			0				0	0	0	1	100	1	100	1	0	0	1	100	0	0	1	100	0	0	0	1	100	0
2	29	86	1	1	1			5	1.38333	1	0	0	0	2	3		66		40	0	1	1	4	0	2	6.4	4.5	1	100	0	1	14.2857	1	14.2857	0	0	1	1	57.1429	100	1	1	100	0	0	0	1	100	0
2	99	88	2		1	1	5	4	1.4	1	0	0	1	1	3	15	24	39	60	0	1	2	2	0	2	5.5	3	1	57.1429	28.5714	1	14.2857	1	14.2857	1	0	0	1	100	71.4286	1	0	71.4286	14.2857	0.142857	28.5714	1	100	0
2	207	90	1	2	1	1	8	4	1.4	1	0	0	0	1	1	12	25	37	40	0	1	2	2	0	2	5.2	2	1	93.75	6.25	1	6.25	1	6.25	0	0	1	1	0	100	1	0	87.5	0	0.125	12.5	1	100	0
2	52	87	1	2	1			4	1.4	1	1	0	1	2	3	2	16	18	40	0	0			0	2	6.75	2	1	0	41.6667	1	8.33333	1	8.33333	1	0	0	1	75	91.6667	1	0	75	0	0.25	25	1	100	0
2	260	85	2	2	1	1	8	0	1.41667	1	0	0	0	1	1		23	23	45	0	1	3	2	0	2	5.83333	2	0	0	0	1	14.2857	1	14.2857	1	0	0	1	85.7143	100	1	0	57.1429	0	0.428571	42.8571	1	100	0
2	145	88	2	3	1			1	1.41667	1	0	0	0	1	1	498	33	531	40	0	1	1	1	0	2	5.75	2	1	11.1111	0	1	11.1111	1	11.1111	1	0	0	1	77.7778	77.7778	1	1	100	0	0	0	1	100	0
2	303	85	2	1	1	1	6	0	1.43333	1	0	0	0	2	3	1	26	27	55	0	1	2	2	0	2	3.71429	2	1	0	12.5	1	12.5	1	12.5	1	0	0	1	75	62.5	1	0	87.5	12.5	0	12.5	1	100	0
2	117	76	2	2	1	1	5	2	1.43333	1	0	0	1	1	1	2	47	49	70	0	1	1	2	0	2	6.42857	2.5	1	0	11.1111	1	11.1111	1	11.1111	1	0	0	1	100	100	1	0	55.5556	11.1111	0.333333	44.4444	1	100	0
2	200	79	2	2	1	1	6	0	1.45	1	0	0	0	2	3	1	46	47	40	0	1	1	1	0	2	4.33333	2	0	0	0	1	9.09091	1	9.09091	1	0	0	1	100	100	1	0	88.8889	0	0.111111	11.1111	1	100	0
2	281	95	2	2	1			0	1.45	1	1	0	0	2	3		72		30	0	1	1		0	2		2.66667	1	100	0	1	33.3333	1	33.3333	1	0	0	1	100	100	1	0	0	0	1	100	1	100	1
2	181	75	1	1	1	1	4	0	1.5	1	0	0	0	2	3	10	95	105	25	1	0			0	2	7.23077	3.5	0	0	0	1	5.55556	1	5.55556	1	0	0	1	94.4444	72.2222	1	1	100	0	0	0	1	94.4444	0
2	135	83	2	3	2	1	4	0	1.5	1	0	0	0	2	3	1	47	48	40	0	0			0	2	5.5	6.5	1	75	25	1	25	0	0	1	0	0	1	100	100	1	0	0	0	1	100	1	100	0
2	44	80	2	3	1	1	7	0	1.5	1	0	0	0	1	3	105	59	152	30	0	1	3	1	0	2	3.75	3	0	0	0	1	12.5	1	12.5	1	0	0	1	75	100	1	0	71.4286	14.2857	0.142857	28.5714	1	100	0
2	226	65	2	2	2	1	7	0	1.5	1	0	1	0	1	1	61	46	107	90	0	1	2	2	0	2	6	4	0	0	0	0	0	1	10	1	0	0	1	100	100	1	0	80	10	0.1	20	1	100	0
2	125	72	2	2	1			0	1.5	1	0	0	0	2		5				0.166667	0			0				1	0	85.7143	1	14.2857	1	14.2857	1	0	0	1	100	100	1	0	42.8571	42.8571	0.142857	57.1429	1	100	0
2	197	82	2	3	1			0	1.5	1	0	0	0	1	1	1	23	24	45	0	1	1	1	0	2	6.57143	3	0	0	0	1	12.5	1	12.5	1	0	0	1	75	87.5	1	0	85.7143	14.2857	0	14.2857	1	87.5	0
2	163	83	2	2	1	1	8	1	1.5	1	0	0	0	2	1	2	27	29	55	0	1	2	2	0	2	3.66667	3	0	0	0	1	14.2857	1	14.2857	1	0	0	1	100	100	1	0	0	0	1	100	1	100	0
2	210	84	3	2	1	1	4	2	1.5	1	0	0	0	2	3	1	141	142	210	0	1	2	3	0	2	3.75	0	1	5.55556	0	1	5.55556	1	5.55556	1	0	0	1	100	100	1	1	100	0	0	0	1	100	0
2	171	89	2	3	1	1	7	2	1.5	1	0	0	0	2	3	2	48	50	40	0	1	1	1	0	2	3.5	3.5	1	14.2857	71.4286	1	14.2857	1	14.2857	1	0	0	1	100	71.4286	1	1	100	0	0	0	1	100	0
2	126	83	2	2	1	1	9	2	1.5	1	0	0	0	1		20				0.208333	0			0				1	100	0	1	50	1	50	1	0	0	1	100	100	1	0	0	0	1	100	1	100	0
2	66	84	2	3	1	0	2	4	1.5	1	0	0	1	2	3		23	23	35	0	1	3	2	0	2	5.6	2	1	16.6667	66.6667	1	16.6667	1	16.6667	1	0	0	1	0	100	1	0	50	50	0	50	1	100	0
2	31	85	1	1	1	1	8	5	1.5	1	0	0	0	2		25				0.0416667	0			0				1	0	100	1	25	1	25	1	0	0	1	0	100	1	1	100	0	0	0	1	100	0
2	245	85	2	2	1			5	1.5	1	0	0	0	1	3		44		35	1	1	4	1	0	2	4	2	1	40	0	1	20	1	20	1	0	0	1	60	60	1	0	33.3333	0	0.666667	66.6667	1	60	1
2	272	84	2	2	1	1	8	6	1.5	1	0	0	0	1	3	2	42	44	65	0	1	2	3	0	2	6.61538	2	1	86.6667	13.3333	1	6.66667	1	6.66667	1	0	0	1	100	100	1	0	86.6667	0	0.133333	13.3333	1	100	0
2	301	89	1	2	2	1	7	7	1.5	1	0	0	0	2		5				0	0			0				1	100	0	1	100	1	100	1	0	0	1	100	100	1	1	100	0	0	0	1	100	1
2	46	66	2	2	1	1	5	0	1.51667	1	0	0	0	2	1	1	25	26	90	0	1	2	2	0	2	3.16667	3	0	0	0	1	14.2857	1	14.2857	1	0	0	0	0	0	0	0	57.1429	14.2857	0.285714	42.8571	1	100	0
2	178	82	2	2	1	1	8	0	1.51667	1	0	0	0	2	1	1	52	53	50	0	1	2	2	0	2	5	2.5	0	0	0	1	16.6667	1	16.6667	1	0	0	1	100	100	1	0	66.6667	16.6667	0.166667	33.3333	1	100	0
2	195	91	2	3	1	1	5	0	1.53333	1	0	0	0	2	3	3	34	37	50	0	1	3	3	0	2	6.42857	2.5	0	0	0	1	11.1111	1	11.1111	1	0	0	1	88.8889	100	1	0	55.5556	11.1111	0.333333	44.4444	1	100	0
2	12	87	2	3	2			6	1.56667	1	0	0	0	1	1	4	44	48	62	0	1	2	2	0	2	5.5	2	1	100	0	1	12.5	1	12.5	1	0	0	1	87.5	100	1	0	75	12.5	0.125	25	1	100	0
2	229	77			1				1.58333	1	0	0	0	2	3		88		40	0	1	1		0	2		2.5	0	0	0	1	50	1	50	0	0	1	1	100	100	1	0	0	0	1	100	1	100	1
2	175	92	2	3	1	1	8	0	1.65	1	0	0	0	1	3	3	49	52	50	0	1	2	2	0	2	4.66667	4	1	54.5455	36.3636	1	9.09091	1	9.09091	1	0	0	1	100	45.4545	1	0	90.9091	0	0.0909091	9.09091	1	100	0
2	188	88	1	2	2	1	7	0	1.66667	1	1	0	0	2	1	3	50	53	60	0	1	2	2	0	2	4	3	1	100	0	1	20	1	20	1	0	0	1	100	100	1	1	100	0	0	0	1	100	1
2	182	95	1	3	1	1	10	2	1.66667	1	0	0	0	2	1	2	38	40	45	0	1	2		0	2		6	1	100	0	1	100	1	100	1	0	0	1	0	100	1	1	100	0	0	0	1	100	1
2	285	86	2	2	1			5	1.66667	1	0	0	0	1	3	26	48	74	57	0	1	1	1	0	2	4.57143	2	1	44.4444	55.5556	1	11.1111	1	11.1111	1	0	0	1	55.5556	100	1	0	77.7778	0	0.222222	22.2222	1	100	1
2	249	82	2	2	1			0	1.68333	1	0	0	0	2	1	1	28	29	60	0	1	4	5	0	2	3.1	2	0	0	0	1	9.09091	1	9.09091	1	0	0	1	100	90.9091	1	0	90.9091	0	0.0909091	9.09091	1	100	0
2	222	71	2	3	1			0	1.75	1	0	0	0	1	3	1	31	32	40	0	1	3	3	0	2	4.28571	2	0	0	0	1	12.5	1	12.5	1	0	0	1	87.5	75	1	0	62.5	12.5	0.25	37.5	1	100	0
2	166	77	2	2	2	1	4	1	1.76667	1	0	1	0	2	3	4	43	47	35	0	1	3	2	0	2	5.5625	4	0	0	0	1	5.55556	1	5.55556	1	0	0	1	94.4444	83.3333	1	0	77.7778	5.55556	0.166667	22.2222	1	100	0
2	284	88	2	2	1			6	1.78333	1	0	0	0	1	1	4	70	74	110	0	1	1	1	0	2	5.5	2.66667	1	6.66667	0	1	6.66667	1	6.66667	0	0	1	1	93.3333	100	1	0	66.6667	0	0.333333	33.3333	1	100	0
2	263	98	1	1	1	1	5	0	1.8	1	0	0	0	1	1		23	23	35	0	1	2	2	0	2	5.81818	2	1	0	41.6667	1	8.33333	1	8.33333	1	0	0	1	66.6667	100	1	0	83.3333	0	0.166667	16.6667	1	100	0
2	139	76	3	2	1	0	2	0	1.83333	1	0	0	0	2	3	2	81	83	70	0	1	2	2	0	2	3.4	3.33333	0	0	0	1	7.69231	1	7.69231	1	0	0	1	100	61.5385	1	1	100	0	0	0	1	100	0
2	1	73	3	2	1	0	3	0	1.83333	1	0	0	0	1	1	373	28	401	100	0	1	3	3	0	2	4.83333	3	0	0	0	1	14.2857	1	14.2857	1	0	0	1	42.8571	100	1	0	85.7143	0	0.142857	14.2857	1	100	0
2	184	90	1	3	1	1	7	0	1.83333	1	0	0	1	2	1	1	51	52	60	0	1	2	2	0	2	6.90909	4	0	0	0	1	7.69231	1	7.69231	0	0	1	1	100	92.3077	1	0	92.3077	7.69231	0	7.69231	1	100	0
2	240	88	2	2	1	1	6	0	1.86667	1	0	0	0	2	3	3	50	53	30	0	1	3		0	2		3	1	0	100	1	100	1	100	0	0	1	1	100	100	1	0	0	0	1	100	1	100	1
2	90	80	1	2	1	1	7	0	1.9	1	0	0	0	1	3	2	24	26	35	0	1	2	2	0	2	4.36364	1	0	0	0	1	8.33333	1	8.33333	1	0	0	1	66.6667	91.6667	1	0	75	0	0.25	25	1	100	0
2	292	65	2	3	2	1	4	7	1.91667	1	0	0	0	1	3	2	99	101	50	0	1	2	1	0	2	4.15385	3.5	0	0	0	1	5.88235	1	5.88235	1	0	0	0	0	52.9412	1	0	70.5882	0	0.294118	29.4118	1	100	0
2	26	80	2	2	1	1	5	0	1.93333	1	0	0	0	2	1	1	41	42	65	0	1	3	3	0	2	6.77778	4	0	0	0	1	9.09091	1	9.09091	1	0	0	1	63.6364	90.9091	1	0	72.7273	9.09091	0.181818	27.2727	1	100	1
2	157	90	2	3	1	1	8	0	1.93333	1	0	0	0	1	3	1	23	24	65	0	1	2	2	0	2	1.33333	2	0	0	0	1	25	1	25	1	0	0	1	100	100	1	0	75	25	0	25	1	100	0
2	227	90	1	2	1			0	1.93333	1	1	0	0	2	1		47		75	0	1	2	4	0	2	5.375	2.5	1	0	60	1	10	1	10	1	0	0	1	0	100	1	0	80	10	0.1	20	1	100	0
1	195	83.3278	1	2	1	0	1	0	2	1	0	1	0	1	1	15	27	43	51	0	1	1	1	0	1	6.25	1	1	10	30	0	0	1	50	0	0	1	1	100	10	1	0	80	20	0	20	1	100	0
1	139	75.1556	2	2	1	0	1	0	2	1	0	1	0	1	1	21	4	24	85	0	1	1	1	0	1	9.71429	0	0	0	0	0	0	1	100	0	1	0	1	100	100	1	0	75	25	0	25	1	100	0
1	426	78.9	2	2	1	0	1	0	2	1	0	1	0	2	1	22	8	30	53	0	1	1	1	0	1	5.85714	0	0	0	0	0	0	1	100	0	1	0	1	87.5	100	1	0	87.5	12.5	0	12.5	1	100	0
1	466	79.075	2	2	1	0	1	0	2	1	0	1	0	2	3	46	46	92	61	0	1	1	1	0	1	5.5	1.33333	0	0	0	0	0	1	100	0	0	1	1	100	0	0	0	88.8889	11.1111	0	11.1111	1	100	0
1	155	97.8333	2	2	1	0	1	0	2	1	0	1	0	2	3	19	9	28	50	0	0			0	2	4	0	1	0	100	1	50	1	100	0	0	1	1	100	100	1	1	100	0	0	0	1	50	1
1	317	87.9139	1	2	1	0	2	0	2	1	0	1	0	2	3	8	21	28	67	0	1	2	2	0	1	5.4	0.5	1	0	42.8571	1	14.2857	1	100	0	0	1	1	85.7143	0	0	0	71.4286	28.5714	0	28.5714	1	100	1
1	99	87.9389	2	2	1	0	2	0	2	1	0	1	0	1	1	50	23	73	68	0	0			1	1	5	1.5	0	0	0	0	0	1	100	0	0	1	1	100	0	0	0	66.6667	33.3333	0	33.3333	1	100	1
1	516	70.6528	1	1	1	0	3	0	2	1	0	1	0	1	1	25	5	29	136	0	1	1	4	0	1	7.18182	0	0	0	0	0	0	1	100	0	1	0	1	33.3333	16.6667	1	0	83.3333	16.6667	0	16.6667	1	100	0
1	216	67.9139	2	1	1	0	3	0	2	1	0	1	0	1	1	6	71	77	97	1	1	2	5	0	1	7.16667	0	0	0	0	1	22.2222	1	66.6667	0	1	0	1	88.8889	33.3333	1	1	100	0	0	0	1	33.3333	0
1	106	78.7778	2	1	1	0	3	0	2	1	0	1	0	2	3	30	7	37	50	0	1	1	1	0	1	6.71429	0	0	0	0	1	25	1	75	0	1	0	1	100	0	0	0	87.5	12.5	0	12.5	1	62.5	0
3	157	83	2	1	1	0	3	0	2	1	0	0	1	2	3	2	16	18	53	0	1	1	1	0	1	4.46154		1	0	100	1	100	1	28.5714	0	0	1	1	0	78.5714	1	0	100	0	0	0	0	92.8571	0
1	423	83.9611	2	1	1	0	3	0	2	1	0	1	0	1	1	20	9	29	30	0	1	1	1	0	1	8.57143	0	0	0	0	1	50	1	100	0	0	1	1	62.5	100	1	0	87.5	12.5	0	12.5	1	100	1
1	9	83.9944	2	1	1	0	3	0	2	1	0	1	0	1	1	17	4	21	75	0	1	2	2	0	1	7.75	0	1	11.1111	22.2222	0	0	1	100	0	1	0	1	66.6667	77.7778	1	0	77.7778	11.1111	0	11.1111	0	0	0
1	475	86.5667	2	1	1	0	3	0	2	1	0	1	0	1	3	43	20	63	48	0	1	4	4	0	1	4.4	0	0	0	0	0	0	1	100	0	0	1	1	14.2857	100	1	1	100	0	0	0	1	71.4286	0
1	67	91.85	3	1	1	0	3	0	2	1	1	1	0	2	3	34	44	78	41	0	0			0	1	7	5.33333	1	0	50	1	100	1	100	1	0	0	1	0	0	0	1	100	0	0	0	1	50	1
1	378	66.4889	1	2	1	0	3	0	2	1	0	0	0	1	3	1	21	21	106	0	1	1	2	0	2	7.66667	1.5	0	0	0	0	0	1	50	1	0	0	1	75	75	1	0	87.5	12.5	0	12.5	1	75	0
1	108	77.2722	1	2	1	0	3	0	2	1	0	0	0	1	1	14	18	31	50	0	1	0	1	0	2	6.8	0	0	0	0	0	0	1	85.7143	1	0	0	1	100	0	0	0	0	42.8571	14.2857	57.1429	0	0	1
1	127	87.5556	1	2	1	0	3	0	2	1	0	1	0	2	3	21	73	94	33	0	0			0			2	0	0	0	1	50	1	100	0	1	0	1	100	100	1	0	0	100	0	100	1	50	1
1	512	94.7278	1	2	1	0	3	0	2	1	0	1	0	2	3	34	23	57	35	0	0			0			0	1	0	50	0	0	1	100	1	0	0	1	0	50	1	1	100	0	0	0	0	0	1
1	361	65.4944	2	2	1	0	3	0	2	1	1	1	0	2	1	31	27	57	125	0	1	1	1	0	1	2.57143	1.5	0	0	0	1	22.2222	0	0	1	0	0	1	0	0	0	0	0	66.6667	33.3333	100	0	0	0
1	217	71.6778	2	2	1	0	3	0	2	1	0	0	0	2	1	173	21	194	69	0	1	2	1	0	1	5	0	1	0	100	0	0	1	100	0	0	1	1	50	100	1	0	75	25	0	25	0	0	0
1	12	73.0278	2	2	1	0	3	0	2	1	0	0	0	1	1		68		64	0	1	1	2	0	2	7	0	0	0	0	1	100	1	100	0	1	0	1	0	0	0	0	57.1429	42.8571	0	42.8571	1	57.1429	0
1	333	79.8417	2	2	1	0	3	0	2	1	0	1	0	1	1	17	28	45	68	1	1	1	1	1	1	5.55556	2	1	9.09091	27.2727	1	36.3636	1	100	0	0	1	1	100	0	0	0	81.8182	18.1818	0	18.1818	1	90.9091	0
1	44	85.4611	2	2	1	0	3	0	2	1	0	1	0	1	1	11	21	32	40	0	0			0		0	0	1	100	0	1	100	1	100	1	0	0	1	0	0	0	0	0	100	0	100	0	0	0
1	413	85.6	2	2	1	0	3	0	2	1	0	0	0	1	1	17	23	41	92	0	1	1	1	0	1	7.57143	0	1	0	44.4444	0	0	1	100	0	0	1	1	66.6667	100	1	0	77.7778	22.2222	0	22.2222	1	100	0
1	210	86.6306	2	2	1	0	3	0	2	1	0	1	0	1	1	12	27	39	59	0	1	1	4	0	1	5	1.5	1	0	100	1	7.69231	1	100	0	0	1	1	0	7.69231	1	0	84.6154	15.3846	0	15.3846	1	100	0
1	511	88.0361	2	2	1	0	3	0	2	1	0	1	0	2	1	17	30	48	46	0	1	1	2	1	1	2.5	0	1	25	75	1	12.5	1	100	0	0	1	1	75	100	1	1	100	0	0	0	0	0	0
1	375	89.0583	2	2	1	0	3	0	2	1	1	1	0	2	1	10	24	34	51	0	1	1	2	0	2	2.33333	0	0	0	0	0	0	1	100	0	0	0	1	100	0	0	1	100	0	0	0	0	0	0
1	126	89.65	2	2	1	0	3	0	2	1	0	1	0	2	3	47	67	114	50	0	0			0			0	1	50	50	1	50	1	100	0	0	1	1	100	100	1	0	50	50	0	50	1	100	1
1	259	90.6333	2	2	1	0	3	0	2	1	1	1	0	2	1	15	30	45	54	0	1	3	3	0	1	4.83333	0	1	0	100	1	50	1	100	0	0	1	1	87.5	25	1	0	87.5	12.5	0	12.5	1	100	1
1	441	85.7944	3	2	1	0	3	0	2	1	0	0	0	2	3	1	67	67	55	0	0			0	1	3	1	0	0	0	0	0	1	100	0	0	1	1	100	0	0	0	40	60	0	60	1	100	1
1	517	86.8806	2	2	2	0	3	0	2	1	0	1	0	1	1	25	28	53	103	0	1	3	3	0	1	8	0	0	0	0	0	0	1	100	0	1	0	1	57.1429	100	1	0	71.4286	28.5714	0	28.5714	1	100	0
1	264	84.9833	2	1	1	1	4	0	2	1	0	1	0	2	3	14	100	114	37	1	1	4	4	0	1	4.375	0	0	0	0	0	0	1	100	0	0	1	1	69.2308	23.0769	1	0	92.3077	0	0	0	1	61.5385	0
1	320	84.2861	1	2	1	1	4	0	2	1	0	1	0	1	1	5	23	27	51	0	1	1	1	0	1	8	0	0	0	0	0	0	1	100	0	0	1	1	100	100	1	0	62.5	37.5	0	37.5	1	87.5	0
1	209	83.8972	2	2	1	1	4	0	2	1	0	1	0	1	1	20	7	27	105	0	1	2	2	0	1	7.71429	0	0	0	0	0	0	1	100	0	1	0	1	87.5	87.5	1	0	87.5	12.5	0	12.5	1	87.5	0
1	42	87.5667	2	2	1	1	4	0	2	1	0	1	0	2	3	6	99	104	44	0	1	1	1	0	1	8.5	0	0	0	0	1	42.8571	1	100	0	0	1	1	85.7143	0	0	0	0	71.4286	0	71.4286	0	0	1
1	180	83.8222	2	1	1	1	5	0	2	1	0	1	0	1	1	25	53	77	73	0	1	1	1	0	1	4.8	0	0	0	0	0	0	0	0	0	0	1	1	100	0	0	1	100	0	0	0	0	0	0
1	370	93.4528	2	1	1	1	5	0	2	1	0	1	0	2	3	18	97	115	80	0	1	2	3	0	1	4.875	0	1	0	7.69231	1	23.0769	1	100	0	0	1	1	92.3077	100	1	1	100	0	0	0	0	0	0
3	229	71	2	2	1	1	5	0	2	1	0	0	0	1	1	7	86	93	97	0	1	1	1	0	2	4.4375	3.66667	1	100	0	1	25	1	30	0	0	1	0	75	85	1	0	100	0	0	0	0	85	0
1	133	77.7139	2	2	1	1	5	0	2	1	0	1	0	2	3	28	23	50	45	1	1	1	1	0	1	1.66667	0	0	0	0	1	33	1	100	0	1	0	1	100	60	1	0	0	67	33	100	1	67	1
1	390	78.5583	2	2	1	1	5	0	2	1	0	1	0	2	3	12	28	39	10	0	0			1	1	0	0	1	33.3333	66.6667	0	0	1	100	0	0	1	1	66.6667	100	1	1	100	0	0	0	0	0	1
1	227	84.9667	2	2	1	1	5	0	2	1	0	1	0	2	1	5	23	28	81	0	1	2	2	0	1	8.66667	2.5	0	0	0	1	25	1	100	1	0	0	1	100	100	1	1	100	0	0	0	1	62.5	0
1	400	88.9889	2	2	1	1	5	0	2	1	0	0	0	2	1	4	30	33	29	0	1	1	2	0	1	6	0.5	0	0	0	1	44.4444	1	44.4444	0	1	0	1	88.8889	0	0	0	77.7778	22.2222	0	22.2222	1	88.8889	0
1	248	91.1167	2	2	1	1	5	0	2	1	0	0	0	2	3	1	42	43	103	0	1	3	3	0	1	5.41667	0	0	0	0	1	6.66667	1	100	0	0	1	1	6.66667	100	1	0	86.6667	13.3333	0	13.3333	1	86.6667	0
1	472	91.4167	2	2	1	1	5	0	2	1	0	1	0	2	3	27	25	52	35	0	1	2	3	0	2	4.66667	1	0	0	0	0	0	1	100	0	0	1	1	100	0	0	1	100	0	0	0	1	90.9091	0
1	424	95.1	2	2	1	1	5	0	2	1	0	1	0	1	1	26	27	53	85	0	1	1	1	0	1	6.2	2	0	0	0	0	0	1	100	0	0	1	1	100	0	0	0	0	37.5	0	37.5	0	0	0
1	142	96.0222	2	2	1	1	5	0	2	1	0	1	0	2	3	30	4	34	55	0	0			0	1	4	0	1	0	100	1	33.3333	1	66.6667	0	1	0	1	0	100	1	1	100	0	0	0	0	0	1
3	52	87	2	3	1	1	5	0	2	1	0	0	1	1	1	24	48	72	84	0	1	5		1	1	5.4	4	1	0	100	1	85.7143	1	42.8571	0	0	1	1	0	85.7143	1	0	100	0	0	0	0	85.7143	0
3	150	81	3	3	1	1	5	0	2	1	0	0	0	2	3	5	24	29	84	0	1	1	1	0	1	8.21429		0	0	0	1	86.6667	1	13.3333	0	0	1	0	53.3333	86.6667	1	0	100	0	0	0	0	86.6667	0
3	175	73	1	1	1	1	6	0	2	1	0	0	0	2	1	7			92	0	1		1	0	1			0	0	0	1	8.33333	1	41.6667	0	0	1	0	41.6667	33.3333	1	0	100	0	0	0	0	41.6667	0
1	45	72.5278	2	1	1	1	6	0	2	1	0	1	0	2	3	21	68	89	47	0	1	1	1	0	1	6	1	0	0	0	0	0	1	100	0	1	1	1	83.3333	0	0	0	83.3333	16.6667	0	16.6667	1	66.6667	1
1	252	79.025	2	1	1	1	6	0	2	1	0	1	0	2	3	5	46	51	54	0	1	2	2	0	1	5.625	0	0	0	0	1	9.09091	1	100	0	0	1	1	90.9091	0	0	0	90.9091	0	9.09091	9.09091	1	100	0
1	529	81.7333	2	1	1	1	6	0	2	1	0	0	0	1	1	1	25	26	77	0	1	1	1	0	1	5.125	0	0	0	0	1	40	0	0	1	0	0	1	100	0	0	0	0	20	10	30	0	0	0
1	233	81.8778	2	1	1	1	6	0	2	1	0	1	0	1	1	24	27	50	60	0	1	1	1	0	1	4	1	1	50	50	0	0	1	100	0	0	1	1	100	0	0	0	50	50	0	50	1	100	1
1	458	65.3667	2	2	1	1	6	0	2	1	0	1	0	1	1	62	21	83	35	0	1	1	1	0	1	5.16667	1	0	0	0	0	0	1	62.5	0	0	1	1	100	0	0	0	87.5	12.5	0	12.5	1	87.5	0
1	86	67.7917	2	2	1	1	6	0	2	1	0	0	0	1	1	1	71	72	35	0	1	1	2	0	2	13.6	0	0	0	0	0	0	1	100	0	1	0	1	11.1111	0	0	0	55.5556	44.4444	0	44.4444	1	100	0
1	178	71.3278	2	2	1	1	6	0	2	1	0	1	0	1	1	17	23	40	91	0	1	2	2	0	1	7.84615	0	0	0	0	1	6.66667	1	40	0	1	0	1	100	13.3333	1	1	100	0	0	0	1	73.3333	0
1	323	84.5167	2	2	1	1	6	0	2	1	0	1	0	2	3	24	26	50	24	0	1	1	3	0	1	6	0	0	0	0	0	0	1	83.3333	1	0	0	1	100	0	0	0	0	33.3333	16.6667	50	0	0	1
3	316	93	2	2	1	1	6	0	2	1	1	0	1	2	3	2	9	11	42	0	1	2	1	1	1	8.58333		1	86.9565	13.0435	1	95.8333	1	54.1667	0	0	1	1	0	95.8333	1	0	100	0	0	0	0	95.8333	0
1	519	94.3861	2	2	1	1	6	0	2	1	1	1	0	1	1	93	21	114	79	0	1	1	1	0	5	5.9	0	1	0	91.6667	1	100	1	100	0	1	0	1	66.6667	100	1	0	0	25	8.33333	33.3333	0	0	0
3	251	82	3	2	1	1	6	0	2	1	0	0	1	2	3	1	29	30	59	0	1	1	1	0	1	6.11111		0	0	0	1	84.7826	1	71.7391	0	0	1	1	0	95.6522	1	0	100	0	0	0	0	97.8261	0
1	503	94.6944	2	1	2	1	6	0	2	1	0	0	0	1	1	2	65	67	91	0	1	1	2	0	1	8.33333	0	1	0	28.5714	1	14.2857	1	100	0	0	1	1	71.4286	85.7143	1	0	28.5714	71.4286	0	71.4286	1	100	0
1	483	75.9806	1	1	1	1	7	0	2	1	0	0	0	1	1	1	30	32	61	0	1	1	2	0	1	6.5	0	0	0	0	0	0	1	12.5	1	0	0	1	87.5	0	0	1	100	0	0	0	1	12.5	0
1	431	73.6139	2	1	1	1	7	0	2	1	0	1	0	2	3	21	8	28	25	0	1	1	1	0	1	7	0	0	0	0	1	40	0	0	0	0	1	1	100	0	0	1	100	0	0	0	1	50	0
1	46	75.8556	2	1	1	1	7	0	2	1	0	1	0	2	3	6	5	11	53	0	1	1	1	0	1	6.08333	1	1	7.69231	84.6154	1	92.3077	1	100	0	1	0	1	61.5385	0	0	1	100	0	0	0	1	76.9231	0
1	500	90.2944	2	1	1	1	7	0	2	1	0	1	0	2	3	26	53	78	23	0	1	1		0	1	4	0.666667	1	75	25	1	25	1	100	1	0	0	1	100	75	1	0	0	50	25	75	1	25	1
1	318	70.925	1	2	1	1	7	0	2	1	0	1	0	2	3	17	74	91	19	0	1	1	4	0	1	8.42857	2.25	0	0	0	0	0	1	100	0	0	1	1	9.09091	72.7273	1	0	90.9091	9.09091	0	9.09091	1	100	0
3	189	81	1	2	1	1	7	0	2	1	0	0	1	1	1	1	37	38	60	0	1	1	1	1	1	6.46667	0	1	29.4118	70.5882	1	100	1	88.2353	0	0	1	1	0	100	1	1	100	0	0	0	1	100	0
1	382	82.1278	1	2	1	1	7	0	2	1	0	0	0	2	3	0	100	100	45	0	1	1	1	0	1	7	0	0	0	0	1	33.3333	1	100	0	0	1	1	100	0	0	0	0	58.3333	8.33333	66.6667	0	0	0
1	174	69.8917	2	2	1	1	7	0	2	1	0	0	0	1	1	1	95	96	98	0	1	1	1	0	1	6.28571	0.4	0	0	0	0	0	1	100	0	0	0	1	100	0	0	0	0	41.6667	8.33333	50	0	0	0
1	368	74.2	2	2	1	1	7	0	2	1	0	1	0	2	3	12	23	35	38	0	1	1	1	0	1	8.71429	0	0	0	0	0	0	1	100	0	1	0	1	100	100	1	0	77.7778	22.2222	0	22.2222	1	100	0
1	482	74.8806	2	2	1	1	7	0	2	1	1	1	0	2	3	16	28	45	18	0	1	1	2	1	1	5.85714	0	0	0	0	1	11.1111	1	88.8889	0	0	1	1	22.2222	0	0	1	100	0	0	0	1	11.1111	0
1	249	75.3444	2	2	1	1	7	0	2	1	0	1	0	1	1	8	19	27	101	0	1	1	2	0	2	5.57143	4	0	0	0	0	0	1	100	0	1	0	1	90	100	1	0	90	10	0	10	1	100	0
3	182	89	2	2	1	1	7	0	2	1	0	0	1			4				0	1		1	0	2			1	100	0	1	75	1	75	0	0	1	1	0	75	1	0	100	0	0	0	0	75	1
1	374	100.233	2	2	1	1	7	0	2	1	0	1	0	2	3	26	22	48	50	0	1	1	1	0	1	5	2	1	0	33.3333	0	0	1	100	0	0	1	1	11.1111	0	0	0	77.7778	22.2222	0	22.2222	1	100	0
3	25	69	2	1	1	1	8	0	2	1	0	0	0	1	3	9	35	44	55	0	1	1	1	0	0	0.285714		0	0	0	1	6.66667	1	13.3333	0	0	1	0	13.3333	13.3333	1	0	100	0	0	0	0	13.3333	0
1	35	72.1833	2	1	1	1	8	0	2	1	0	0	0	1	1	18	43	61	47	0	1	1	1	0	1	10.125	0	0	0	0	0	0	1	100	1	0	0	1	100	0	0	0	0	27.2727	9.09091	36.3636	0	0	0
1	170	87.1583	2	1	1	1	8	0	2	1	0	1	0	1	1	9	96	105	66	0	1	1	2	0	1	6.05882	0.2	0	0	0	1	50	1	100	0	0	1	1	90.9091	68.1818	1	0	95.4545	4.54545	0	4.54545	1	9.09091	0
1	440	88.325	2	1	1	1	8	0	2	1	0	1	0	1	1	24	6	29	75	0	0			0	1	7	1	1	50	0	0	0	1	100	0	0	1	1	100	0	0	1	100	0	0	0	1	100	1
1	160	91.1333	2	1	1	1	8	0	2	1	0	0	0	2	1	387	25	412	75	0	1	0	1	0	1	6.16667	1.5	1	0	37.5	0	0	1	100	0	0	1	1	87.5	25	1	1	100	0	0	0	1	100	0
1	480	92.1667	2	1	1	1	8	0	2	1	0	0	0	1	1	4	28	32	95	0	1	1	1	0	1	5.28571	1	0	0	0	0	0	1	100	0	0	1	1	88.8889	0	0	0	77.7778	22.2222	0	22.2222	1	100	0
1	124	93.2778	2	1	1	1	8	0	2	1	0	1	0	2	3	23	21	43	75	0	0			0	1	7	2.5	1	0	25	0	0	1	100	0	1	0	1	50	100	1	0	75	25	0	25	1	75	1
1	179	83.2778	3	1	1	1	8	0	2	1	0	1	0	2	3	26	51	78	57	0	1	1	1	0	1	4.33333	0	0	0	0	0	0	1	100	0	0	1	1	100	0	0	1	100	0	0	0	0	0	1
1	92	76.7	1	2	1	1	8	0	2	1	0	0	0	2	3	1	23	24	40	0	1	1	1	0	1	9.125	0	0	0	0	0	0	1	70	0	1	0	1	90	0	0	0	90	10	0	10	1	100	0
1	192	69.3694	2	2	1	1	8	0	2	1	0	1	0	1	1	14	50	64	53	0	1	1	1	0	1	5.8	1	0	0	0	0	0	1	75	0	1	0	1	75	0	0	0	62.5	37.5	0	37.5	1	100	0
1	184	69.4194	2	2	1	1	8	0	2	1	0	1	0	2	3	18	27	45	45	0	1	1	1	0	1	6.14286	2	1	11.1111	88.8889	0	0	1	100	0	0	1	1	22.2222	0	0	0	77.7778	22.2222	0	22.2222	1	100	0
1	347	77.3306	2	2	1	1	8	0	2	1	0	0	0	1	1	2	28	30	70	0	1	1	4	0	2	3	0	0	0	0	0	0	1	100	0	1	0	1	100	85.7143	1	0	57.1429	42.8571	0	42.8571	1	100	0
1	246	85.3083	2	2	1	1	8	0	2	1	0	0	0	2	3	1	29	29	50	0	1	1	2	0	2	6.5	0	1	40	0	0	0	1	100	0	1	0	1	100	90	1	0	80	20	0	20	1	100	0
1	346	88.1667	2	2	1	1	8	0	2	1	0	1	0	2	1	23	6	30	86	0	1	1	1	0	1	6.16667	0	1	0	100	0	0	1	100	0	0	1	1	100	100	1	0	85.7143	14.2857	0	14.2857	1	100	0
3	265	91	2	2	1	1	8	0	2	1	0	0	1	2	3	2	68	70	49	0	1	1	1	0	0	4.75	4.5	1	66.6667	33.3333	1	100	1	100	0	0	1	1	0	100	1	0	100	0	0	0	1	100	0
1	478	91.8778	2	1	2	1	8	0	2	1	0	1	0	2	3	6	71	76	43	0	0			0			0.5	0	0	0	1	25	1	100	0	0	1	1	25	100	1	0	0	50	50	100	1	75	1
2	137	80	2	2	2	1	8	0	2	1	0	0	0	1	3	1	46	47	20	0	1	2	2	0	2	5.54545	5	0	0	0	1	7.69231	1	7.69231	1	0	0	1	100	7.69231	1	0	75	8.33333	0.166667	25	1	100	0
1	530	81.7472	2	2	2	1	8	0	2	1	0	1	0	1	1	16	142	158	102	0	0			0			5.6	0	0	0	0	0	1	100	0	1	0	1	60	80	1	0	0	100	0	100	1	100	1
1	58	71.0833	1	1	1	1	9	0	2	1	0	1	0	2	3	8	46	54	62	0	1	0	1	0	1	9.5	0	1	0	85.7143	0	0	1	100	0	0	1	1	85.7143	0	0	0	14.2857	28.5714	0	28.5714	0	0	0
1	26	65	2	2	1	1	9	0	2	1	0	1	0	1	1	16	30	46	67	0	1	1	1	0	1	8.5	0	1	0	12.5	0	0	1	75	1	0	0	1	100	25	1	0	87.5	12.5	0	12.5	1	75	0
1	487	81.6361	2	2	1	1	9	0	2	1	0	1	0	2	3	24	6	30	104	0	1	1	4	0	1	4.16667	1	1	0	85.7143	1	57.1429	1	100	0	0	1	1	85.7143	0	0	0	85.7143	14.2857	0	14.2857	1	85.7143	0
1	520	83.2417	1	2	2	1	9	0	2	1	0	0	0	2	3	1	20	20	42	0	1	1	1	0	1	7.66667	0	0	0	0	1	25	1	100	1	0	0	1	75	0	0	0	87.5	0	12.5	12.5	0	0	0
3	74	76	2	2	1	1	10	0	2	1	0	0	1	2	3	2	57	59	34	0	1	1	1	0	0	5.88889	7	0	0	0	1	90.9091	1	36.3636	0	0	1	1	0	90.9091	1	0	100	0	0	0	0	90.9091	0
2	233	85	1	2	1			0	2	1	0	0	0	1		3				0.291667	0			0				0	0	0	1	25	1	25	1	0	0	1	100	100	1	0	50	0	0.5	50	1	100	0
1	298	80.6556	2	2	1	0	0	1	2	1	0	0	0	1	1	3	28	30	83	0	1	1	1	0	1	5	0	0	0	0	1	63.6364	1	100	0	0	1	1	100	27.2727	1	0	72.7273	0	0	0	1	9.09091	0
1	404	96.0194	1	1	1	0	1	1	2	1	0	1	0	1	3	30	31	61	25	0	1	1	1	0	1	7.28571	0	1	33.3333	55.5556	1	100	1	33.3333	0	0	1	1	77.7778	100	1	0	0	33.3333	0	33.3333	0	0	0
1	345	83.2333	2	1	1	0	3	1	2	1	0	0	0	2	3	2	22	24	69	0	1	1	1	0	1	4.6	0	1	0	85.7143	0	0	1	100	0	0	1	1	100	100	1	0	85.7143	14.2857	0	14.2857	1	85.7143	0
3	123	90	2	1	1	0	3	1	2	1	0	0	1	2	3	5	23	28	86	0	1	1	1	0	1	6.07143		0	0	0	1	93.3333	1	80	0	0	1	1	0	93.3333	1	0	100	0	0	0	0	93.3333	0
3	176	91	2	2	1	0	3	1	2	1	0	0	1	2	3	4	20	24	25	0	1	1	1	0	0	7.71429		1	33.3333	66.6667	1	87.5	1	50	0	0	1	0	75	87.5	1	0	100	0	0	0	0	87.5	0
1	379	73.6	3	2	1	0	3	1	2	1	1	1	0	2	3	11	30	41	42	0	1	1	1	0	1	4.16667	0	0	0	0	0	0	1	100	0	0	1	1	87.5	25	1	1	100	0	0	0	0	0	0
3	236	76	2	2	1	1	5	1	2	1	0	0	1	2	3	3	38	41	49	0	1	1	1	0	1	2.75	4	0	0	0	1	60	1	30	0	0	1	1	0	60	1	0	100	0	0	0	0	60	0
1	266	78.5139	2	2	1	1	5	1	2	1	0	1	0	1	3	23	8	31	19	0	1	2		0	1	0	0	1	14.2857	71.4286	0	0	1	100	0	1	0	1	100	100	1	0	85.7143	14.2857	0	14.2857	1	100	0
3	170	76	2	1	1	1	6	1	2	1	1	0	1	1	1	1	37	38	80	0	1	1	1	0	1	6	1	1	100	0	1	86.6667	1	46.6667	0	0	1	1	0	80	1	0	100	0	0	0	0	86.6667	0
1	465	75.5	2	2	1	1	6	1	2	1	0	0	0	2	3	2	28	30	26	0	1	2	2	0	1	5	1	1	20	0	0	0	1	100	0	0	1	1	100	0	0	0	80	20	0	20	1	100	0
3	30	76	2	3	1	1	6	1	2	1	0	0	1	2	3	2	35	37	40	0	1	2	1	1	0	8	12	0	0	0	1	44.4444	1	44.4444	0	0	1	1	0	0	0	0	100	0	0	0	0	77.7778	0
1	144	90.1833	1	2	1	1	7	1	2	1	0	0	0	2	3	12	24	36	31	0	1	0	1	0	1	8.8	0	0	0	0	1	42.8571	1	100	0	1	0	1	100	100	1	0	71.4286	28.5714	0	28.5714	1	100	0
1	104	88.8417	1	2	1	1	8	1	2	1	0	0	0	1		0			-15	1	0			0				0	0	0	0	0	1	100	0	0	1	1	100	0	0	0	0	100	0	100	0	0	0
1	163	85.5139	2	2	1	1	8	1	2	1	1	1	0	2	3	16	77	92	121	0	1	3	3	0	1	7.88889	0	0	0	0	1	92.3077	1	100	0	1	0	1	100	100	1	0	69.2308	30.7692	0	30.7692	1	100	0
1	225	83.8278	3	1	1	1	9	1	2	1	0	0	0	1	1		23		35	0	1	1	2	0	2	7.15385	1.5	1	20	53.3333	1	40	1	100	1	0	0	1	40	100	1	0	86.6667	13.3333	0	13.3333	1	60	0
3	42	90	2	2	1	1	9	1	2	1	0	0	1	2	3	3	55	58	37	0	1	1	1	0	1	2.625	4	1	0	100	1	40	1	30	0	0	1	1	0	40	1	0	100	0	0	0	0	40	1
1	173	86.7917	1	1	1	1	10	1	2	1	0	1	0	2	3	15	5	20	65	0	1	1	2	0	1	4.66667	0	1	28.5714	57.1429	1	14.2857	1	100	0	0	1	1	0	100	1	1	100	0	0	0	1	85.7143	1
1	533	84.0333	2	2	1	1	10	1	2	1	0	0	0	2	3	1	23	23	36	0	1	1	1	0	2	5.91667	0	0	0	0	0	0	1	100	0	0	1	1	92.8571	7.14286	1	0	92.8571	0	7.14286	7.14286	1	7.14286	0
1	363	80.2611	3	2	1	1	10	1	2	1	0	0	0	1	1	6	68	74	58	0	1	1	1	0	1	5.25	2	0	0	0	1	8.33333	1	91.6667	0	0	1	1	50	0	0	0	75	25	0	25	1	100	0
1	525	71.8611	2	2	1	0	0	2	2	1	1	1	0	1	1	19	6	26	52	0	1	1	4	0	1	5.85714	2	1	0	25	1	12.5	1	87.5	0	0	1	1	100	0	0	0	87.5	12.5	0	12.5	1	100	0
3	231	90	2	1	2	0	0	2	2	1	0	0	1	1	1	3	46	49	87	0	1	1	1	0	2	3.46667	3	1	100	0	1	64.7059	1	35.2941	0	0	1	1	0	64.7059	1	0	100	0	0	0	0	64.7059	0
3	289	89	2	2	2	0	2	2	2	1	0	0	1	1	1	4	65	69	79	0	1	1	1	0	2	3.88889	4.5	1	100	0	1	75	1	58.3333	0	0	1	0	41.6667	75	1	0	100	0	0	0	0	75	0
3	116	77	2	1	1	1	4	2	2	1	0	0	1	2		7				0	0	0	0	1				1	0	100	1	100	0	0	0	0	1	1	0	100	1	1	100	0	0	0	1	100	0
1	79	90.9917	2	2	1	1	4	2	2	1	0	1	0	2	3	21	27	48	45	0	1	1	1	0	1	8.875	0	1	0	100	0	0	1	100	0	0	1	1	100	100	1	0	90	10	0	10	1	100	0
2	241	90	2	3	1	1	4	2	2	1	0	0	0	1	3	2	47	49	40	0	1	1	1	0	2	4.33333	4	1	100	0	1	25	1	25	1	0	0	1	100	100	1	0	25	0	0.75	75	1	100	1
1	455	65.2583	2	2	1	1	5	2	2	1	1	1	0	1	1		18		45	0	0			0	2	3.5	1	0	0	0	0	0	1	100	0	0	1	1	100	0	0	0	75	25	0	25	1	75	1
1	54	88.2028	2	2	1	1	5	2	2	1	1	0	0	2	3	2	29	32	37	0	0			0			4	0	0	0	0	0	1	100	1	0	0	1	100	0	0	0	0	50	50	100	0	0	1
1	328	98.8056	1	2	1	1	6	2	2	1	0	0	0	1	3	5	53	58	19	0	1	2	2	1	1	5.45455	0	1	7.14286	92.8571	1	85.7143	1	100	0	0	1	1	50	100	1	1	100	0	0	0	0	0	0
1	73	87.0861	2	2	1	1	6	2	2	1	1	1	0	2	3	23	6	29	35	0	1	1	2	0	1	3.14286	0	1	0	14.2857	0	0	1	100	0	0	1	1	42.8571	14.2857	1	1	100	0	0	0	0	0	0
3	163	91	2	2	1	1	6	2	2	1	0	0	1	2	3	2	55	57	72	0	1	1	1	1	2	2.83333		1	0	100	1	71.4286	1	28.5714	0	0	1	1	0	71.4286	1	0	100	0	0	0	0	71.4286	1
1	319	94.5528	2	1	1	1	7	2	2	1	1	1	0	2	3	15	3	19	46	0	1	1	2	0	1	9	0	0	0	0	0	0	1	100	0	1	0	1	100	100	1	0	80	20	0	20	1	100	0
1	260	80.9639	2	2	1	1	7	2	2	1	0	1	0	1	1	51	4	55	80	0	1	1	1	0	2	7.16667	0	0	0	0	1	71.4286	1	100	0	1	0	1	85.7143	100	1	1	100	0	0	0	1	71.4286	0
1	418	90.1056	2	2	1	1	7	2	2	1	0	1	0	2	3	13	30	43	37	0	1	1	1	0	1	4.36364	0	1	38.4615	61.5385	1	61.5385	1	69.2308	0	0	1	1	61.5385	100	1	1	100	0	0	0	1	15.3846	0
1	451	76.5861	2	2	1	1	8	2	2	1	0	0	0	1	1	2	69	70	90	0	1	1	1	0	1	6.85714	4.5	1	81.8182	9.09091	1	27.2727	1	72.7273	0	0	1	1	100	0	0	0	90.9091	9.09091	0	9.09091	1	100	0
1	103	80.7639	2	2	1	1	8	2	2	1	0	1	0	2	3	23	5	28	85	0	1	1	2	0	1	6	0	0	0	0	1	75	1	100	0	0	1	1	100	0	0	0	0	50	0	50	0	0	1
1	138	91.4667	2	2	1	1	8	2	2	1	0	1	0	1	1	15	24	39	67	0	1	1	1	0	1	4.625	0	1	100	0	1	40	1	100	0	0	1	1	100	100	1	0	40	60	0	60	1	100	0
1	473	74.5139	2	2	1	1	9	2	2	1	1	1	0	2	3	12	7	19	78	0	1	3	4	0	1	1.6	0	1	0	33.3333	0	0	1	100	0	0	1	1	100	50	1	0	83.3333	16.6667	0	16.6667	1	100	0
1	85	86.1556	2	2	1	1	9	2	2	1	0	0	0	2	3	2	7	9	40	0	1	3	3	1	1	7.66667	0	1	14.2857	0	0	0	1	100	0	1	0	1	85.7143	100	1	1	100	0	0	0	1	100	0
3	2222	93	3	2	2	0	1	3	2	1	0	0	1	2	3	1	31	32	67	0	1	1	1	1	0	8.5		1	40	60	1	81.8182	1	90.9091	0	0	1	0	18.1818	100	1	1	100	0	0	0	1	100	0
1	349	81.6583	2	1	1	0	2	3	2	1	0	0	0	2	3	1	28	28	23	0	1	0	1	0	1	6	0	1	0	100	1	75	1	100	0	0	1	1	100	100	1	0	0	50	0	50	0	0	1
1	213	87.0111	2	1	1	0	3	3	2	1	0	1	0	2	3	27	27	54	46	0	0			1	1	3	0	1	0	66.6667	1	100	1	100	1	0	0	1	100	66.6667	1	1	100	0	0	0	1	100	1
1	344	81.3722	1	2	1	0	3	3	2	1	0	1	0	1	1	10	79	89	50	0	1	1	1	0	1	5	3	1	66.6667	33.3333	1	50	1	100	0	0	1	1	33.3333	0	0	0	75	25	0	25	1	100	0
1	123	78.2389	2	2	1	0	3	3	2	1	0	1	0	2	3	28	24	52	45	0	1	1	1	0	1	7.8	2.5	0	0	0	1	14.2857	1	100	0	0	1	1	85.7143	0	0	1	100	0	0	0	1	85.7143	0
1	445	80.0861	2	2	1	0	3	3	2	1	0	0	0	1	3	1	27	28	40	0	1	1	1	0	1	6.5	2	1	37.5	0	1	50	1	100	0	0	1	1	100	0	0	0	75	25	0	25	1	75	0
1	17	81.6806	2	2	1	0	3	3	2	1	0	1	0	1	1	29	28	57	43	0	0			0	1	10	3	1	0	100	1	66.6667	1	100	0	1	0	1	0	0	0	0	66.6667	33.3333	0	33.3333	1	66.6667	1
1	276	81.4222	2	2	1	1	5	3	2	1	0	1	0	1	1	19	55	73	34	0	1	0	1	0	1	5.8	2	1	0	87.5	1	62.5	1	100	0	0	1	1	62.5	0	0	0	87.5	12.5	0	12.5	1	87.5	0
1	504	95.4583	2	1	1	1	6	3	2	1	0	1	0	1	3	22	53	75	64	0	1	1	1	0	1	7.66667	3	1	22.2222	77.7778	1	100	1	100	0	0	1	0	0	100	1	1	100	0	0	0	0	0	0
1	507	83.0639	1	2	1	1	8	3	2	1	0	0	0	1	1	3	125	128	26	0	1	1	1	0	1	8.28571	1.5	1	46.1538	38.4615	0	0	1	100	0	0	1	1	92.3077	100	1	0	53.8462	46.1538	0	46.1538	1	100	0
1	189	84.7889	2	2	1	1	8	3	2	1	0	1	0	2	3	20	105	125	30	0	1	1	1	1	1	6	2	1	0	7.14286	1	21.4286	1	100	0	0	1	1	92.8571	100	1	0	71.4286	28.5714	0	28.5714	1	100	0
1	119	87.5722	2	2	1	1	8	3	2	1	0	0	0	2	3	1	20	21	105	0	1	1	2	0	2	6.5	0	0	0	0	1	12.5	1	100	0	0	1	1	87.5	0	0	1	100	0	0	0	1	75	0
3	151	87	2	3	1	0	2	4	2	1	0	0	1	1	1	1	47	48	110	0	1	1	1	0	1	8.72727	3	1	0	100	1	76.9231	1	15.3846	0	0	1	0	23.0769	69.2308	1	0	100	0	0	0	0	76.9231	0
3	89	99	2	3	1	0	2	4	2	1	0	0	1	2	3	6	7	13	34	0	1	1	1	0	0	5.33333		1	100	0	1	100	1	44.4444	0	0	1	1	0	100	1	1	100	0	0	0	1	100	0
1	255	84.4444	2	1	1	0	3	4	2	1	0	1	0	2	3	18	29	47	56	0	1	1	2	0	1	6.14286	0	0	0	0	0	0	1	100	1	0	0	1	100	0	0	0	0	33.3333	11.1111	44.4444	0	0	0
1	381	84.2611	1	2	1	0	3	4	2	1	0	1	0	2	1	899	25	924	69	0	1	1	1	0	1	4	0	1	100	0	1	22.2222	1	100	0	0	1	1	44.4444	100	1	1	100	0	0	0	0	0	0
1	29	88.1417	2	2	1	0	3	4	2	1	0	1	0	1	1	24	22	46	85	0	0			0			0	0	0	0	0	0	1	100	0	1	0	1	100	100	1	0	0	50	50	100	1	50	1
1	134	91.3972	2	2	1	0	3	4	2	1	0	1	0	2	3	17	31	48	25	0	1	1	1	0	1	4.5	0	1	0	100	1	16.6667	1	100	0	1	0	1	100	100	1	0	83.3333	16.6667	0	16.6667	1	83.3333	0
1	207	89.0472	2	2	1	1	5	4	2	1	0	1	0	2	3	19	54	73	29	0	1	3		0	1	6	0	1	100	0	1	100	1	100	0	0	1	1	100	25	1	0	0	100	0	100	0	0	1
1	397	94.1361	2	2	1	1	5	4	2	1	0	0	0	2	1	25	55	80	55	0	1	1	1	0	2	5.8	0	1	100	0	1	100	1	100	0	0	1	1	50	100	1	1	100	0	0	0	0	0	0
1	161	82.2	2	2	1	1	6	4	2	1	0	0	0	2	3	1	24	25	55	0	1	1	1	0	1	7.11111	2.5	0	0	0	1	9.09091	1	90.9091	0	0	1	1	90.9091	9.09091	1	0	90.9091	9.09091	0	9.09091	1	100	0
1	121	87.3778	2	1	2	1	7	4	2	1	0	1	0	2	3	17	26	43	75	0	1	1	1	0	1	3.33333	0	1	75	25	0	0	1	100	0	0	1	1	50	37.5	1	0	87.5	12.5	0	12.5	1	25	0
1	221	92.1806	2	1	1	1	8	4	2	1	0	1	0	1	1	7	88	95	49	1	0			0	2	5.5	1	1	75	25	0	0	1	100	0	0	1	1	25	0	0	0	50	50	0	50	1	100	1
3	195	86	2	1	1			4	2	1	0	0	0	1	1			51	82	0	1	1	1	1	1	2	6	1	0	100	1	100	1	100	0	0	1	1	0	100	1	1	100	0	0	0	1	100	0
1	311	91.4056	1	2	1	0	2	5	2	1	0	0	0	2	3	45	22	67	82	0	1	1	1	0	1	5.33333	1.5	1	81.8182	0	1	9.09091	1	100	0	0	1	1	90.9091	9.09091	1	1	100	0	0	0	1	100	0
1	218	90.9944	2	2	1	0	3	5	2	1	0	0	0	2	3	1	21	22	32	0	1	2	2	0	1	5.28571	0	1	11.1111	22.2222	1	88.8889	1	66.6667	0	0	1	1	88.8889	66.6667	1	0	77.7778	0	0	0	0	0	0
1	291	85.4722	1	1	2	0	3	5	2	1	0	1	0	2	3	17	6	24	26	0	0			1	2	6.5	0	1	100	0	1	100	1	100	1	0	0	1	0	100	1	1	100	0	0	0	0	0	1
3	108	80	2	2	1	1	5	5	2	1	0	0	1	1	1	174	15	189	93	0	1	4	1	0	1	5.84615		1	100	0	1	71.4286	1	57.1429	0	0	1	0	42.8571	71.4286	1	0	100	0	0	0	0	71.4286	0
3	252	81	2	1	1	0	2	6	2	1	0	0	1	1	1	5	34	39	71	0	1	2	1	0	1	7	2	1	100	0	1	90	1	25	0	0	1	1	0	90	1	0	100	0	0	0	0	90	0
1	196	93.9806	2	1	1	0	2	6	2	1	0	1	0	1	1	41	6	47	55	0	1	5	5	0	1	5.5	0	1	100	0	1	33.3333	1	93.3333	0	0	1	1	0	100	1	0	80	20	0	20	1	80	0
2	212	86	1	2	2	0	2	6	2	1	0	0	0	1	1	75	46	121	35	0	1	2	2	0	2	6	4	1	100	0	1	14.2857	1	14.2857	0	0	1	1	57.1429	100	1	0	57.1429	0	0.428571	42.8571	1	100	0
1	284	76.2194	2	2	1	0	3	6	2	1	0	0	0	2	3	1	47	49	38	0	1	1	1	0	1	7	2.33333	1	0	11.1111	1	44.4444	1	100	0	0	1	1	94.4444	5.55556	1	0	83.3333	16.6667	0	16.6667	1	100	0
1	510	95.8583	2	2	2	0	3	6	2	1	0	1	0	1	1	16	52	68	72	0	1	1	1	1	1	6.25	0.666667	1	0	42.8571	0	0	1	100	0	1	0	1	57.1429	100	1	0	57.1429	42.8571	0	42.8571	1	100	0
1	34	81.7944	1	1	1	1	4	6	2	1	0	1	0	1	3	9	56	64	35	0	1	1	1	0	1	1	1	1	100	0	1	100	1	100	1	0	0	1	100	0	0	0	25	75	0	75	1	100	1
1	356	83.2639	2	1	2	1	4	6	2	1	0	1	0	2	3	16	72	88	49	0	0			0			0	1	75	25	1	25	1	100	0	0	1	1	100	100	1	0	0	100	0	100	0	0	1
3	124	87	2	2	1	1	5	6	2	1	0	0	1	2	3	1				0	0		0	1	0		2	0	0	0	1	100	1	100	0	0	1	1	0	100	1	1	100	0	0	0	1	100	0
1	355	83.8556	1	1	2	1	8	6	2	1	0	1	0	2	3	11	28	39	50	0	1	1	1	0	1	5	3	0	0	0	0	0	1	100	1	0	0	1	100	0	0	0	0	28.5714	14.2857	42.8571	0	0	0
1	292	98.9389	2	2	1	0	3		2	1	0	1	0	1	1	49	4	54	76	0	0			1	2	6	0	1	66.6667	33.3333	1	100	1	100	1	0	0	1	0	100	1	1	100	0	0	0	0	0	1
2	140	93	2	2	2			0	2.11667	1	0	0	0	1	3	4	48	52	45	0	1	-2	1	0	2	5.28571	2.5	1	0	22.2222	1	11.1111	1	11.1111	1	0	0	1	33.3333	100	1	0	55.5556	0	0.444444	44.4444	1	100	0
2	116	69	1	2	1	1	8	4	2.16667	1	0	0	0	1	1	13	50	63	90	0	1	10	11	0	2	4.2	3	1	100	0	1	3.7037	1	3.7037	1	0	0	1	70.3704	88.8889	1	0	92.5926	3.7037	0.037037	7.40741	1	100	0
2	192	97	2	2	1	1	9	0	2.18333	1	1	0	0	2	3	1	55	56	45	0	1	1	2	0	2	3	4	1	38.4615	23.0769	1	7.69231	1	7.69231	1	0	0	1	61.5385	61.5385	1	1	100	0	0	0	1	61.5385	0
2	124	86	2	2	2	1	5	3	2.21667	1	0	0	0	2	1	15	49	64	50	0	1	2	2	0	2	4.66667	4	1	20	80	1	20	1	20	1	0	0	1	0	100	1	1	100	0	0	0	1	100	1
2	55	102	1	1	2			0	2.25	1	0	0	0	2	1	1	48	49	50	0	1	3	3	0	2	5.72727	2	0	0	0	1	8.33333	1	8.33333	0	0	1	1	100	100	1	0	57.1429	14.2857	0.285714	42.8571	1	100	0
2	268	89	1	2	2	0	3	6	2.26667	1	0	0	0	2	1	1	50	51	45	0	1	1	1	0	2	3.66667	4	1	50	50	1	12.5	1	12.5	0	0	1	1	75	100	1	0	50	0	0.5	50	1	100	0
2	208	84	1	2	1	0	2	2	2.28333	1	0	0	0	1	3	23	47	70	60	0	1	1	1	0	2	5.72727	2	1	61.5385	30.7692	1	7.69231	1	7.69231	1	0	0	1	76.9231	92.3077	1	0	92.3077	0	0.0769231	7.69231	1	100	0
2	86	87	2	1	1	1	4	1	2.3	1	0	0	0	2	1	72	41	113	80	0	1	2	3	0	2	6	4	1	0	66.6667	0	0	1	11.1111	0	0	1	1	100	77.7778	1	0	33.3333	66.6667	0	66.6667	1	100	0
2	100	93	2	2	1	1	5	0	2.33333	1	0	0	0	1	3	6	27	33	45	0	1	3	3	0	2	6.57143	2	1	0	12.5	1	12.5	1	12.5	1	0	0	1	87.5	100	1	0	75	0	0.25	25	1	100	0
2	131	86	2	3	1	1	5	0	2.33333	1	1	0	0	2	1	3	24	27	50	0	1	3	3	1	2	4.8	4	0	0	0	1	9.09091	1	9.09091	1	0	0	1	100	18.1818	1	0	90	10	0	10	1	100	0
2	189	80	2	2	2	1	7	0	2.33333	1	0	1	0	1	1		58	58	75	0	1	2	2	0	2	6.33333	4	0	0	0	1	12.5	1	12.5	1	0	0	1	100	100	1	0	87.5	0	0.125	12.5	1	100	0
2	143	88	1	3	1	1	10	0	2.33333	1	0	0	0	2	3	169	46	215	60	0	1	1	1	0	2	5.8	4	1	100	0	1	14.2857	1	14.2857	1	0	0	1	100	100	1	0	71.4286	0	0.285714	28.5714	1	100	0
2	103	92	2	2	1			4	2.41667	1	0	0	0	1	1	2	44	46	45	0	0			0	2	6	2.5	1	60	0	1	20	1	20	1	0	0	1	80	80	1	0	80	20	0	20	1	100	0
2	37	89	2	3	2	1	5	5	2.5	1	0	0	0	1	3	1	41	42	40	0	1	1	1	0	2	3.71429	3	1	88.8889	11.1111	1	11.1111	1	11.1111	1	0	0	1	55.5556	88.8889	1	0	77.7778	11.1111	0.111111	22.2222	1	100	0
2	256	88	2	2	1	1	4	0	2.58333	1	0	0	0	1	1	3	45	48	70	0	1	1	1	0	2	5	3.33333	1	75	37.5	1	12.5	1	12.5	0	0	1	1	100	100	1	0	88.8889	0	0.111111	11.1111	1	100	0
2	118	86	1	3	1	1	5	0	2.66667	1	0	0	0	1	1	3	25	28	50	0	1	1	1	0	2	3.33333	2	1	75	0	1	25	1	25	1	0	0	1	100	100	1	0	25	0	0.75	75	1	100	0
2	16	90	1	3	2	1	10	4	2.66667	1	0	0	1	1	3	2	17	19	45	0	1	3		0	2		4	1	100	0	1	100	1	100	1	0	0	1	0	100	1	1	100	0	0	0	1	100	1
2	106	80	2	2	1	1	8	0	2.73333	1	0	0	0	1	3	1	22	23	34	0	1	2	2	0	2	6	3	0	0	0	1	14.2857	1	14.2857	1	0	0	1	85.7143	100	1	0	71.4286	14.2857	0.142857	28.5714	1	100	0
2	191	74	1	3	1	1	5	0	2.75	1	0	0	0	2	3	13	22	35	40	0	1	3	2	0	2	5.27273	4	1	50	0	1	12.5	1	12.5	1	0	0	0	0	100	1	0	83.3333	8.33333	0.0833333	16.6667	1	100	0
2	213	77	2	3	1	1	10	0	2.83333	1	0	0	0	1	3	3	49	52	50	0	1	1	2	1	2	5.71429	6	0	0	0	1	11.1111	1	11.1111	1	0	0	1	77.7778	55.5556	1	0	77.7778	22.2222	0	22.2222	1	100	0
2	47	68	2	2	1	1	4	0	2.93333	1	0	0	0	2	3	1	68	69	35	0	1	2	2	0	2	5.6	0.666667	0	0	0	1	7.69231	1	7.69231	1	0	0	1	30.7692	92.3077	1	0	69.2308	15.3846	0.153846	30.7692	1	100	0
2	151	86	1	2	2	1	7	6	2.95	1	0	0	1	2	3	175	23	198	30	0	1	4	4	0	2	5.75	2	1	0	88.8889	1	11.1111	1	11.1111	0	0	1	1	100	100	1	0	77.7778	0	0.222222	22.2222	1	100	0
1	49	91.5722	2	1	1	0	1	0	3	1	1	1	0	1	1	20	49	70	69	0	1	0		0	1	5	0	0	0	0	1	25	1	100	0	0	1	1	75	0	0	0	0	100	0	100	0	0	1
1	64	68.675	1	2	1	0	1	0	3	1	1	0	0	2	3	39	124	163	45	0	0			0			0	0	0	0	0	0	1	100	1	0	0	1	100	0	0	0	0	66.6667	33.3333	100	0	0	1
1	314	71.2861	2	1	1	0	2	0	3	1	0	0	0	1	3		28		33	0	1	1	1	0	1	5.25	0	0	0	0	0	0	1	83.3333	1	0	0	1	100	0	0	0	0	33.3333	0	33.3333	0	0	0
1	315	78.8111	2	2	1	0	2	0	3	1	0	1	0	2	3	279	30	309	45	0	1	1	3	0	1	5.8	2	0	0	0	0	0	0	0	1	0	0	1	33.3333	0	0	1	100	0	0	0	1	8.33333	0
3	200	86	3	2	2	0	2	0	3	1	0	0	1	2	3	2	38	40	57	0	1	2	1	0	1	7.10526	0	0	0	0	1	80.9524	1	23.8095	0	0	1	1	0	85.7143	1	0	100	0	0	0	1	100	0
1	201	87.0694	2	2	1	0	3	0	3	1	0	1	0	2	3		93		107	0	0			0			3.5	0	0	0	0	0	1	100	0	1	0	1	100	0	0	0	0	100	0	100	1	100	1
1	395	89.0472	2	2	1	0	3	0	3	1	0	0	0	2	1	8	46	54	55	0	1	1	1	0	2	3.8	0	1	0	12.5	0	0	1	100	0	1	0	1	87.5	25	1	1	100	0	0	0	1	12.5	0
1	391	93.2306	2	2	1	0	3	0	3	1	0	1	0	2	3	15	7	22	40	0	1	1	2	0	1	4.125	0	0	0	0	0	0	1	100	0	0	1	1	88.8889	55.5556	1	0	0	11.1111	22.2222	33.3333	1	33.3333	0
1	521	89.2639	2	2	1	1	4	0	3	1	0	0	0	1	1	3	25	28	90	0	1	1	1	1	1	6.2	1	0	0	0	0	0	1	100	0	0	1	1	85.7143	0	0	1	100	0	0	0	1	100	0
3	98	84	2	1	1	1	5	0	3	1	0	0	1	1	1	5	28	33	110	0	1	1	1	0	1	10.7895		1	0	100	1	100	1	10	0	0	1	0	35	100	1	1	100	0	0	0	1	100	0
3	247	70	1	2	1	1	5	0	3	1	0	0	0	1	1	1	20	21	149	0	1	1	2	0	1	3.95238		0	0	0	1	36.3636	1	9.09091	1	0	0	0	77.2727	68.1818	1	0	100	0	0	0	0	77.2727	0
3	237	88	2	2	1	1	5	0	3	1	0	0	1	1	1	4	44	48	90	0	1	1	1	0	1	4.875	2	1	78.5714	21.4286	1	66.6667	1	16.6667	0	0	1	1	0	77.7778	1	0	100	0	0	0	0	77.7778	0
3	238	87	2	3	1	1	5	0	3	1	1	0	1	2	3	1	31	32	36	0	1	1	1	0	1	5.26667		0	0	0	1	93.75	1	62.5	0	0	1	1	0	87.5	1	0	100	0	0	0	0	87.5	0
3	165	85	3	1	1	1	6	0	3	1	0	0	1	1	1	2	37	39	120	0	1	1	1	0	2	4.22222	4	0	0	0	1	63.6364	1	36.3636	0	0	1	0	18.1818	81.8182	1	0	100	0	0	0	0	81.8182	0
1	301	73.3806	2	2	1	1	6	0	3	1	0	0	0	1	1	1	21	22	73	0	1	1	2	0	1	4.875	1	1	40	60	1	50	1	100	0	0	1	1	100	100	1	1	100	0	0	0	0	0	0
1	208	84.7694	2	2	1	1	6	0	3	1	0	1	0	1	1	65	27	92	80	0	1	1	1	0	1	0	0.5	0	0	0	0	0	1	100	0	1	0	1	100	75	1	0	50	50	0	50	1	100	0
1	7	86.8806	2	1	1	1	7	0	3	1	0	0	0	2	3	1	31	32	85	0	1	1	1	0		11.3333	4	0	0	0	1	20	1	80	1	0	0	1	100	0	0	0	20	0	20	20	0	0	1
3	45	88	2	1	1	1	7	0	3	1	0	0	1	2	3	2	31	33	25	0	1	1	1	0	0	12.3846		1	0	100	1	71.4286	1	21.4286	0	0	1	1	0	92.8571	1	0	100	0	0	0	0	92.8571	0
1	47	65	2	2	1	1	7	0	3	1	0	0	0	2	3	1	6	7	34	0	1	1	1	0	1	5.33333	1	0	0	0	0	0	1	57.1429	0	1	0	1	85.7143	0	0	1	100	0	0	0	1	57.1429	0
1	111	86.75	2	2	1	1	7	0	3	1	0	0	0	1	1	53	21	74	95	0	0			0	2	3	1.5	0	0	0	1	33.3333	1	100	1	0	0	1	100	0	0	1	100	0	0	0	0	0	1
1	159	87.0222	2	2	1	1	7	0	3	1	0	0	0	2	3	1	26	27	70	0	1	1	1	0	1	6	0	0	0	0	0	0	1	72.7273	0	0	1	1	100	9.09091	1	0	54.5455	27.2727	18.1818	45.4545	1	54.5455	0
1	531	72.1778	2	2	1	1	8	0	3	1	0	1	0	1	1	16	28	44	113	0	1	5	5	0	2	6.42857	0	0	0	0	0	0	1	100	0	1	0	1	66.6667	55.5556	1	1	100	0	0	0	1	77.7778	1
1	115	74.1778	2	2	1	1	8	0	3	1	0	0	0	1	1	15	45	59	71	0	1	1	1	0	1	7	0.666667	0	0	0	0	0	1	100	1	0	0	1	100	0	0	0	0	60	0	60	0	0	0
1	490	78.3944	3	2	1	1	10	0	3	1	0	0	0	2	3	5	122	127	45	1	1	2				0	0	1	0	25	0	0	1	100	0	0	1	1	75	100	1	0	25	75	0	75	1	100	1
1	534	78.3944	3	2	1	1	10	0	3	1	0	0	0	2	3	5	122	127	45	1	0					0	0	1	0	16.6667	0	0	1	100	0	0	1	1	83.3333	100	1	0	16.6667	83.3333	0	83.3333	1	100	1
3	76	72	2	2	1	0	0	1	3	1	0	0	0	1	1	1	95	96	75	0	1	1	1	0	1	2.7	4.33333	0	0	0	1	64.2857	1	28.5714	1	0	0	0	42.8571	64.2857	1	0	100	0	0	0	0	64.2857	0
3	29	88	2	1	2	0	1	1	3	1	0	0	1	1	1	32	36	68	69	0	1	2	1	0	1	11.6364	11	1	27.2727	72.7273	1	84.6154	1	30.7692	0	0	1	1	0	84.6154	1	0	100	0	0	0	0	84.6154	0
3	27	82	3	1	1	1	4	1	3	1	0	0	1	1	1	1	23	24	84	0	1	1	1	0	1	13.1429		0	0	0	1	73.3333	1	20	0	0	1	1	0	46.6667	1	0	100	0	0	0	0	86.6667	1
1	205	68.125	2	1	1	1	5	1	3	1	0	0	0	1	1	323	27	350	105	0	1	1	1	0	1	5	0	0	0	0	1	100	1	100	1	0	0	1	100	16.6667	1	0	16.6667	16.6667	33.3333	50	1	16.6667	0
1	444	85.5444	1	1	1	1	6	1	3	1	0	0	0	1	1	3	39	42	65	0	1	0	1	0	1	4	2.33333	1	80	0	1	60	1	100	0	0	1	1	100	0	0	0	60	40	0	40	1	100	1
3	241	95	2	3	1	1	7	1	3	1	0	0	1	2	3	2	98	100	43	0	1	2	1	0	0		3	1	100	0	1	100	1	100	0	0	1	1	0	100	1	1	100	0	0	0	1	100	0
1	532	68.6194	2	2	1	0	3	2	3	1	0	0	0	1	1		33		87	0	1	1	1	0	1	5.64286	0	1	93.75	6.25	1	87.5	1	18.75	0	0	1	1	100	100	1	0	37.5	12.5	0	12.5	0	0	0
3	95	82	3	1	1	1	5	2	3	1	0	0	1	1	1	20	55	75	72	0	1	11	1	0	1	6.1	0	0	0	0	1	95.4545	1	22.7273	0	0	1	1	0	95.4545	1	0	100	0	0	0	0	95.4545	0
1	312	76.4417	2	2	1	1	5	2	3	1	0	1	0	1	1	14	31	45	90	0	1	1	2	0	2	5.44444	0	1	0	9.09091	0	0	1	90.9091	0	0	1	1	90.9091	27.2727	1	1	100	0	0	0	1	9.09091	0
1	359	84.2944	2	2	1	1	5	2	3	1	0	0	0	2	1	6	24	30	60	0	1	1	1	0	1	9.33333	0.5	0	0	0	0	0	1	100	0	1	0	1	12.5	50	1	0	75	25	0	25	1	100	0
1	334	79.2833	1	1	1	1	8	2	3	1	0	1	0	1	1	16	52	67	74	0	1	1	2	0	1	3.14286	0.666667	1	10	50	1	20	1	40	0	0	1	1	90	40	1	0	80	20	0	20	1	30	0
1	143	86.9167	2	1	1	0	2	3	3	1	0	1	0	1	1	67	68	135	85	1	1	4	4	1	1	7	5	0	0	0	1	6.66667	1	100	0	1	0	1	80	40	1	1	100	0	0	0	0	0	0
1	257	90.2806	2	2	1	0	2	3	3	1	0	0	0	1	1	1	23	25	59	0	1	1	1	0	1	6.8	0	1	0	100	0	0	1	100	0	0	1	1	100	100	1	0	0	42.8571	0	42.8571	0	0	1
2	24	81	1	1	1	1	6	3	3	1	0	0	0	1	3	5	46	51	50	0	1	3	1	0	2	5.5	4	0	0	0	1	16.6667	1	16.6667	0	0	1	1	83.3333	100	1	0	66.6667	0	0.333333	33.3333	1	100	0
3	77	88	2	1	1	1	6	3	3	1	0	0	1	1	1	33	47	80	59	0	1	1	1	0	1	5.5	0	1	100	0	1	94.4444	1	44.4444	0	0	1	1	0	94.4444	1	0	100	0	0	0	0	94.4444	0
1	406	96.3472	1	2	1	1	6	3	3	1	0	1	0	1	3	22	9	31	18	0	1	2		0	1	4.2	0	1	100	0	1	33.3333	1	100	0	0	1	1	66.6667	100	1	1	100	0	0	0	0	0	1
1	447	84.3667	2	1	1	1	8	3	3	1	0	1	0	1	1	17	23	40	55	0	1	1	1	0	1	6.66667	2	1	100	0	1	37.5	1	100	0	0	1	1	100	0	0	0	87.5	0	0	0	1	87.5	0
3	40	93	3	2	1	1	8	3	3	1	0	0	1	1	1	51	53	104	62	0	1	1	1	0	1	9.72727	12	1	0	100	1	76.9231	1	76.9231	0	0	1	1	0	76.9231	1	0	100	0	0	0	0	76.9231	0
1	37	84.0806	3	1	2	1	9	3	3	1	0	0	0	2	1	3	29	32	65	0	1	1	1	0	2	6.33333	1	1	37.5	62.5	1	25	1	100	0	0	1	1	62.5	100	1	0	75	12.5	0	12.5	0	0	0
1	258	86.0917	2	2	1	0	3	4	3	1	0	0	0	1	1		8		35	0	1	2	2	1	1	5.33333	1	0	0	0	0	0	1	100	0	0	1	1	100	85.7143	1	0	85.7143	14.2857	0	14.2857	1	85.7143	0
1	449	87.3556	2	2	1	1	8	4	3	1	0	0	0	1	1		18		59	0	1	0	1	1	1	6.16667	1	1	50	50	1	87.5	1	100	0	0	1	1	100	12.5	1	0	87.5	0	0	0	1	100	0
1	256	89.9806	2	2	1	0	3	5	3	1	0	0	0	1	1	2	28	29	77	0	1	1	2	1	1	6.33333	0	0	0	0	0	0	1	100	1	0	0	1	100	0	0	0	20	40	20	60	0	0	1
3	104	85	2	2	1	1	5	5	3	1	0	0	1	2	3	25	23	48	44	0	1	1	1	1	0	13.2727	15	0	0	0	1	87.5	1	41.6667	0	0	1	0	37.5	87.5	1	0	100	0	0	0	0	87.5	0
3	109	79	2	3	2	0	0	6	3	1	0	0	1	2	3	1	23	24	55	0	0			0	0	5.41667		1	100	0	1	76.9231	1	76.9231	0	0	1	0	23.0769	76.9231	1	0	100	0	0	0	0	76.9231	0
1	60	86.6444	2	2	1	1	5	6	3	1	0	0	0	2	3	2	31	33	149	0	1	1	1	0	1	7.14286	1	0	0	0	0	0	1	100	0	1	0	1	100	22.2222	1	1	100	0	0	0	0	0	0
2	132	78	2	3	1	0	3	7	3	1	0	0	0	2	3	5	45	50	40	0	1	1	1	0	2	4.3	4	0	0	0	1	8.33333	1	8.33333	1	0	0	1	16.6667	91.6667	1	1	100	0	0	0	1	100	0
2	180	70			1				3	1	0	0	0	2	1		46	51	90	0	1	2	2	0	2	5	4	0	0	0	1	11.1111	1	11.1111	1	0	0	1	33.3333	55.5556	1	0	80	0	0.2	20	1	100	1
2	9	88	2	3	1	1	4	0	3.5	1	0	0	0	2	1	2	48	50	45	0	1	1	1	0	2	5.11111	2	0	0	0	1	9.09091	1	9.09091	1	0	0	1	100	100	1	0	81.8182	0	0.181818	18.1818	1	100	0
2	183	65	2	2	1	1	6	0	3.85	1	0	0	0	1	1	6	47	53	60	0	1	2	2	0	2	6.30769	4	1	0	53.3333	1	6.66667	1	6.66667	1	0	0	1	20	100	1	0	66.6667	33.3333	0	33.3333	1	100	1
1	343	74.1861	2	2	1	0	0	0	4	1	0	1	0	1	1	30	28	58	83	0	1	1	1	0	1	6.14286	2.5	1	0	11.1111	0	0	1	66.6667	0	0	1	1	77.7778	0	0	0	77.7778	22.2222	0	22.2222	1	100	0
3	70	73	2	1	1	1	4	0	4	1	0	0	0	2	3		85		37	0	1	1	1	0	0	1.11111	5	0	0	0	1	53.8462	1	38.4615	0	0	1	0	53.8462	53.8462	1	0	100	0	0	0	0	53.8462	0
1	305	75.7972	2	2	1	1	5	0	4	1	0	1	0	1	1	18	93	110	128	0	1	1	2	0	1	5.57143	2.6	0	0	0	0	0	1	100	0	0	1	1	0	41.6667	1	0	58.3333	41.6667	0	41.6667	1	91.6667	0
1	495	79.975	2	2	1	1	7	0	4	1	0	0	0	1	1	27	78	104	66	0	1	1	1	0	1	7.2	0	1	11.1111	0	0	0	1	100	0	1	0	1	66.6667	100	1	0	55.5556	44.4444	0	44.4444	1	100	0
1	299	82.7167	1	2	1	1	8	0	4	1	0	0	0	2	3	14	98	112	29	0	1	1	1	0	1	5.33333	0	1	63.6364	27.2727	1	63.6364	1	63.6364	0	0	1	1	90.9091	100	1	0	72.7273	9.09091	0	9.09091	1	27.2727	0
1	78	69.2667	2	1	1	0	3	1	4	1	0	0	0	1	3	24	49	74	18	0	1	1	1	0	1	8.16667	0	0	0	0	0	0	1	77.7778	1	0	0	1	88.8889	22.2222	1	1	100	0	0	0	1	11.1111	0
1	287	67.7611	2	1	1	0	3	2	4	1	0	1	0	1	1	18	27	45	45	0	1	1	2	1	1	8.7	0	0	0	0	0	0	1	100	0	0	0	1	100	75	1	0	75	25	0	25	1	100	0
2	194	87	2	3	1	1	4	2	4	1	0	0	0	2	1	2	44	46	50	0	1	2	2	0	2	4.25	3	1	0	50	1	10	1	10	1	0	0	1	60	100	1	0	50	10	0.4	50	1	100	0
2	64	91	2	3	1	1	5	5	4	1	0	0	0	1	1	49	46	95	55	0	1	1	1	0	2	5	2.5	1	80	20	1	20	1	20	1	0	0	1	40	100	1	0	20	0	0.8	80	1	100	1
3	305	97	2	3	1	0	0	6	4	1	0	0	1	2	3	3	43	46	32	0	1	2	1	0	0	5.19231	2	1	91.6667	8.33333	1	85.7143	1	53.5714	0	0	1	1	0	85.7143	1	0	100	0	0	0	0	85.7143	0
1	110	86.6111	2	2	1	1	8	6	4	1	0	0	0	2	3	1	74	75	31	0	1	1	1	0	1	4	3.75	1	0	87.5	0	0	1	100	1	0	0	1	100	0	0	0	75	25	0	25	1	12.5	0
2	94	89	1	2	1	0	3	3	4.75	1	0	0	0	1	1	6	21	27	60	0	1	1	1	0	2	4.75	1	1	0	100	1	20	1	20	1	0	0	1	80	100	1	0	0	20	0.8	100	1	100	0
1	214	73.7722	1	1	1	0	3	0	5	1	0	0	0	2	3	0	68	68	47	0	1	1	1	0	1	6	1	1	36.3636	0	1	18.1818	1	100	0	0	1	1	100	9.09091	1	0	63.6364	36.3636	0	36.3636	1	100	0
3	275	77	2	3	1	1	4	0	5	1	0	0	1	1	1	2	45	47	91	0	1	1	1	0	1	4.71429	4	0	0	0	1	33.3333	1	33.3333	0	0	1	1	0	88.8889	1	0	100	0	0	0	0	88.8889	0
3	21	69	2	2	1	1	5	0	5	1	0	0	0	1	1	3	70	73	124	0	1	1	1	0	1	8.41667	5	0	0	0	0	0	0	0	1	0	0	0	20	13.3333	1	0	100	0	0	0	0	53.3333	0
3	49	86	3	2	1	0	2	2	5	1	0	0	1	1	1	2	28	30	104	0	1	1	3	0	1	7.85714		1	100	0	1	66.6667	1	13.3333	0	0	1	0	53.3333	66.6667	1	0	100	0	0	0	0	66.6667	1
3	306	78	2	2	1	0	3	0	6	1	0	0	1	1	1	19	23	42	88	0	1	1	1	0	1	1.875		0	0	0	1	44.4444	1	22.2222	0	0	1	1	0	44.4444	1	0	100	0	0	0	0	44.4444	0
3	38	89	2	1	1	0	3	1	6	1	0	0	1	2	3	1	30	31	48	0	1	1	1	0	0	11.5		1	20	80	1	69.2308	1	61.5385	0	0	1	1	0	76.9231	1	0	100	0	0	0	0	76.9231	0
2	40	90	1	2	1			0	6.5	1	0	0	0	1	1	1	23	24	60	0	1	1	1	0	2	7	1	0	0	0	1	6.66667	1	6.66667	0	0	1	1	26.6667	100	1	0	73.3333	0	0.266667	26.6667	1	100	0
2	288	77	2	2	1	1	6	0	6.83333	1	0	0	0	1	3	3	40	43	55	0	1	1	1	0	2	0	2	0	0	0	1	50	1	50	1	0	0	1	100	100	1	0	0	0	1	100	1	100	1
3	286	81	2	1	1	0	2	0	7	1	0	1	1	1	1	204	111	315	129	0	1	1	1	1	1	4.46154	4.25	1	100	0	1	88.8889	1	72.2222	0	0	1	0	16.6667	88.8889	1	0	100	0	0	0	0	88.8889	0
3	120	76	2	3	1	1	5	2	7	1	0	0	1	2	3	3	30	33	47	0	1	1	1	0	0	3.44444		1	100	0	1	70	1	30	0	0	1	1	0	70	1	0	100	0	0	0	0	70	0
2	274	95	1	2	1	1	8	0	15	1	0	0	0	2	3	1	24	25	30	0	1	2	2	0	2	6.66667	2	0	0	0	1	14.2857	1	14.2857	1	0	0	1	42.8571	100	1	0	85.7143	0	0.142857	14.2857	1	100	0
3	75	91	2	2	1	0	0	0		1	0	0	1	2	3	4	37	41	44	0	1	3	1	0	1	4.63636	3	0	0	0	1	84.6154	1	53.8462	0	0	1	1	0	84.6154	1	0	100	0	0	0	0	76.9231	0
3	154	88	2	1	1	0	2	0		1	0	0	1	2	3	7	14	21	59	0	1	1	1	0	0	2.625		1	0	100	1	62.5	1	12.5	0	0	1	0	25	62.5	1	0	100	0	0	0	0	62.5	0
3	217	89	1	1	1	0	3	0		1	0	0	1	1	1	2	135	137	63	0	1	1	1	0	1	2.83333	6.4	1	0	100	1	77.7778	1	55.5556	0	0	1	1	0	77.7778	1	0	100	0	0	0	0	77.7778	1
3	164	82	2	1	1	1	4	0		1	0	0	1	2	3	4	15	19	59	0	1	1	1	0	2	3.3		0	0	0	1	60	1	10	0	0	1	1	0	60	1	0	100	0	0	0	0	60	0
3	235	82	2	2	1	1	4	0		1	0	0	1	2	3	4	17	21	32	0	1	1	1	0	0	4.66667		0	0	0	1	91.6667	1	25	0	0	1	1	0	91.6667	1	0	100	0	0	0	0	91.6667	0
2	105	80	1	3	1	1	4	0		1	0	0	1	1	3	2	45	47	35	0	1	1	1	0	2	4	3	0	0	0	1	100	1	100	0	0	1	0	0	100	1	1	100	0	0	0	1	100	1
2	18	88	2	3	1	1	5	0		1	0	1	0	2	3	6	24	30	45	0	1	2	3	0	2	5.33333	4	1	100	0	1	10	1	10	0	1	0	1	70	100	1	0	70	10	0.2	30	1	100	0
3	128	85	2	3	1	1	6	0		1	0	0	1	1	1			34	115	0	1	1	1	0	0	2		0	0	0	1	50	1	20	0	0	1	1	0	50	1	0	100	0	0	0	0	50	0
2	101	83	2	2	1	1	7	0		1	0	0	0	2	3	7	49	56	30	0	1	3	3	0	2	5.64286	4	1	37.5	43.75	1	6.25	1	6.25	1	0	0	1	56.25	100	1	0	93.75	6.25	0	6.25	1	100	0
2	80	84	2	3	2			0		1	0	0	0	1	3	8	24	32	45	0	1	2	2	0	2	5	4	0	0	0	1	11.1111	1	11.1111	1	0	0	1	100	66.6667	1	0	77.7778	11.1111	0.111111	22.2222	1	100	0
3	263	80	2	2	1	0	0	1		1	1	0	1	2	3	3	66	69	93	0	1	1	1	0	0	5.2	3.5	0	0	0	1	94.4444	1	22.2222	0	0	1	1	0	94.4444	1	0	100	0	0	0	0	94.4444	0
3	37	95	2	1	1	0	1	1		1	0	0	1	1	1	46	18	64	78	0	1	1	1	0	1	10.6667		1	0	100	1	75	1	18.75	0	0	1	0	25	81.25	1	0	100	0	0	0	0	81.25	0
3	246	91	2	2	2			1		1	0	0	1	2	3	2	38	40	70	0	1	1	1	0	1	5.77778		1	70.5882	29.4118	1	94.7368	1	63.1579	0	0	1	0	68.4211	94.7368	1	0	100	0	0	0	0	94.7368	0
3	44	86	2	2	1	0	1	3		1	0	0	1	2	3	6	46	52	27	0	1	1	1	0	0	9.66667	3	1	0	100	1	45.4545	1	45.4545	0	0	1	1	0	100	1	1	100	0	0	0	1	100	0
3	61	87	2	3	1	1	8	3		1	0	0	1	2	3	31	40	71	38	0	1	1	1	1	1	0	2	1	100	0	1	50	1	50	0	0	1	1	0	50	1	0	100	0	0	0	0	50	1
2	108	86	2	3	1			3		1	0	0	0	2	1	6	46	52	60	0	1	2	3	0	2	2.25	1	1	100	0	1	16.6667	1	16.6667	1	0	0	1	0	16.6667	1	0	83.3333	16.6667	0	16.6667	1	100	1
3	87	83	2	1	1	0	2	4		1	0	0	1	2	3	288	115	403	67	0	1	2	2	0	1	0		1	100	0	1	100	1	100	0	0	1	0	100	100	1	1	100	0	0	0	1	100	1
3	8	85	2	1	1	0	2	4		1	0	0	1	2	3	11	52	63	50	0	1	12	12	1	0	13.75	11	1	0	100	1	66.6667	1	61.1111	0	0	1	0	61.1111	88.8889	1	1	100	0	0	0	1	100	0
3	162	83	2	2	1	1	5	5		1	0	0	1	2	3	3	45	48	59	0	1	2	1	0	0	4.125	3	0	0	0	1	80	1	30	0	0	1	1	0	80	1	0	100	0	0	0	0	80	1
3	277	91	2	3	1	1	7	5		1	0	0	1	2	3	3	41	44	110	0	1	2	1	1	1	4.61111	5.33333	1	25	75	1	90	1	75	0	0	1	1	0	90	1	0	100	0	0	0	0	90	0
3	97	86	2	1	1	1	8	5		1	0	0	1	1	1	116	12	128	42	0	1	2	1	0	1	8.11111		1	100	0	1	33.3333	1	33.3333	0	0	1	1	0	33.3333	1	0	100	0	0	0	0	88.8889	0
3	127	84	1	1	1	1	10	5		1	1	0	1	1	1	334	33	367	116	0	1	1	1	0	1	1.83333		1	0	100	1	57.1429	1	28.5714	0	0	1	0	14.2857	57.1429	1	0	100	0	0	0	0	57.1429	0
2	68	93	1	3	2	0	3	6		1	0	0	0	1	3		43		65	0	1	2	2	0	2	8.33333	2	1	50	0	1	16.6667	0	0	0	0	1	1	16.6667	50	1	1	100	0	0	0	1	50	0
2	187	92	2	3	1	1	8	7		1	0	0	0	2	1	138	27	165	60	0	1	3	2	0	2	4.18182	4	0	0	0	1	8.33333	0	0	1	0	0	1	100	91.6667	1	1	100	0	0	0	1	100	0
[truncated: 13 more columns]
